# Supplementary material for: Sensitive detection of spin-electric coupling in a Cr3 antiferromagnetic triangle
Source: Chem Sci. 2025 Dec 4;17(6):3329–38. doi: 10.1039/d5sc08012f (PMC12720930; doi:10.1039/d5sc08012f)
Supplement: SC-017-D5SC08012F-s002 [file SC-017-D5SC08012F-s002.cif]

# Supplementary Information (SI) for Chemical Science.
# This journal is © The Royal Society of Chemistry 2025

####################################################################### 
# 
# This file contains crystal structure data downloaded from the 
# Cambridge Structural Database (CSD) hosted by the Cambridge 
# Crystallographic Data Centre (CCDC).
# 
# Full information about CCDC data access policies and citation 
# guidelines are available at http://www.ccdc.cam.ac.uk/access/V1 
# 
# Audit and citation data items may have been added by the CCDC. 
# Please retain this information to preserve the provenance of 
# this file and to allow appropriate attribution of the data. 
# 
#######################################################################

data_cr3opaba63cf3pyno37_cc200k
_database_code_depnum_ccdc_archive 'CCDC 2493370'
loop_
_audit_author_name
_audit_author_address
'Shubham Bisht'
;Florida State University
United States of America
;
_audit_update_record             
;
2025-10-06 deposited with the CCDC.	2025-12-04 downloaded from the CCDC.
;
_audit_creation_date             2025-10-05
_audit_creation_method           
;
Olex2 1.5
(compiled 2025.07.13 svn.rb7424aed for OlexSys, GUI svn.r7314)
;
_shelx_SHELXL_version_number     2019/3
_chemical_name_common            ?
_chemical_name_systematic        ?
_chemical_formula_moiety         
'C50 H52 Cr3 F3 N7 O15, 7(N O3), C H4 O, 4[CH4O], 9[CH4O]'
_chemical_formula_sum            'C64 H108 Cr3 F3 N14 O50'
_chemical_formula_weight         2086.64
_chemical_absolute_configuration ?
_chemical_melting_point          ?
_chemical_oxdiff_formula         C58Cr3N14O39F3C70H105Cr3F3N14O45
_chemical_oxdiff_usercomment     'Layer With Ether'
loop_
_atom_type_symbol
_atom_type_description
_atom_type_scat_dispersion_real
_atom_type_scat_dispersion_imag
_atom_type_scat_source
C C 0.0181 0.0091 'International Tables Vol C Tables 4.2.6.8 and 6.1.1.4'
H H 0.0000 0.0000 'International Tables Vol C Tables 4.2.6.8 and 6.1.1.4'
Cr Cr -0.1635 2.4439 'International Tables Vol C Tables 4.2.6.8 and 6.1.1.4'
F F 0.0727 0.0534 'International Tables Vol C Tables 4.2.6.8 and 6.1.1.4'
N N 0.0311 0.0180 'International Tables Vol C Tables 4.2.6.8 and 6.1.1.4'
O O 0.0492 0.0322 'International Tables Vol C Tables 4.2.6.8 and 6.1.1.4'

_shelx_space_group_comment       
;
The symmetry employed for this shelxl refinement is uniquely defined
by the following loop, which should always be used as a source of
symmetry information in preference to the above space-group names.
They are only intended as comments.
;
_space_group_crystal_system      monoclinic
_space_group_IT_number           9
_space_group_name_H-M_alt        'C 1 c 1'
_space_group_name_Hall           'C -2yc'
loop_
_space_group_symop_operation_xyz
'x, y, z'
'x, -y, z+1/2'
'x+1/2, y+1/2, z'
'x+1/2, -y+1/2, z+1/2'

_cell_length_a                   13.08180(10)
_cell_length_b                   26.5227(2)
_cell_length_c                   28.5781(2)
_cell_angle_alpha                90
_cell_angle_beta                 95.1530(10)
_cell_angle_gamma                90
_cell_volume                     9875.52(13)
_cell_formula_units_Z            4
_cell_measurement_reflns_used    93047
_cell_measurement_temperature    200.0(4)
_cell_measurement_theta_max      75.4260
_cell_measurement_theta_min      3.6700
_cell_oxdiff_angle_alpha         89.9768(7)
_cell_oxdiff_angle_beta          95.1269(7)
_cell_oxdiff_angle_gamma         89.9729(7)
_cell_oxdiff_length_a            13.07929(12)
_cell_oxdiff_length_b            26.5259(2)
_cell_oxdiff_length_c            28.5790(2)
_cell_oxdiff_measurement_reflns_used 93072
_cell_oxdiff_volume              9875.55(15)
_shelx_estimated_absorpt_T_max   0.412
_shelx_estimated_absorpt_T_min   0.181
_exptl_absorpt_coefficient_mu    3.598
_exptl_absorpt_correction_T_max  1.000
_exptl_absorpt_correction_T_min  0.083
_exptl_absorpt_correction_type   gaussian
_exptl_absorpt_process_details   
;
CrysAlisPro 1.171.44.104a (Rigaku Oxford Diffraction, 2025)
Numerical absorption correction based on gaussian integration over
a multifaceted crystal model
Empirical absorption correction using spherical harmonics,
implemented in SCALE3 ABSPACK scaling algorithm.
;
_exptl_absorpt_special_details   ?
_exptl_crystal_colour            'dark green'
_exptl_crystal_colour_lustre     .
_exptl_crystal_colour_modifier   dark
_exptl_crystal_colour_primary    green
_exptl_crystal_density_diffrn    1.403
_exptl_crystal_density_meas      ?
_exptl_crystal_density_method    ?
_exptl_crystal_description       block
_exptl_crystal_F_000             4356
loop_
_exptl_crystal_face_index_h
_exptl_crystal_face_index_k
_exptl_crystal_face_index_l
_exptl_crystal_face_perp_dist
-7 8 2 0.2452
0 17 -1 0.1748
8 7 -3 0.2834
3 -16 0 0.1756
0 -5 1 0.1791
-5 13 9 0.1640
-2 3 -17 0.1893
1 -6 -18 0.1839
2 -5 4 0.1632
1 1 18 0.1086

_exptl_crystal_size_max          0.72
_exptl_crystal_size_mid          0.37
_exptl_crystal_size_min          0.3
loop_
_exptl_oxdiff_crystal_face_indexfrac_h
_exptl_oxdiff_crystal_face_indexfrac_k
_exptl_oxdiff_crystal_face_indexfrac_l
_exptl_oxdiff_crystal_face_x
_exptl_oxdiff_crystal_face_y
_exptl_oxdiff_crystal_face_z
-7.4389 8.2820 1.8783 0.3498 0.1457 0.9254
-0.1731 17.1567 -1.4701 -0.5692 -0.2351 0.7879
7.6690 7.1914 -3.3401 -0.8960 -0.3713 -0.2435
3.3053 -15.8342 0.2501 0.2582 0.1061 -0.9602
0.0006 -4.9948 0.9984 0.1616 0.0989 -0.2263
-4.5220 12.6189 8.7027 -0.1706 0.4098 0.8961
-2.1408 2.5324 -17.2525 0.3656 -0.8836 0.2926
1.1307 -5.6246 -17.5122 0.3630 -0.8757 -0.3185
1.9997 -4.9960 3.9969 -0.0644 0.2207 -0.3786
0.9286 0.6228 18.1729 -0.3819 0.9222 -0.0611

_exptl_transmission_factor_max   ?
_exptl_transmission_factor_min   ?
_diffrn_reflns_av_R_equivalents  0.0589
_diffrn_reflns_av_unetI/netI     0.0340
_diffrn_reflns_Laue_measured_fraction_full 1.000
_diffrn_reflns_Laue_measured_fraction_max 0.978
_diffrn_reflns_limit_h_max       15
_diffrn_reflns_limit_h_min       -16
_diffrn_reflns_limit_k_max       32
_diffrn_reflns_limit_k_min       -31
_diffrn_reflns_limit_l_max       35
_diffrn_reflns_limit_l_min       -36
_diffrn_reflns_number            178672
_diffrn_reflns_point_group_measured_fraction_full 0.999
_diffrn_reflns_point_group_measured_fraction_max 0.946
_diffrn_reflns_theta_full        67.684
_diffrn_reflns_theta_max         76.704
_diffrn_reflns_theta_min         3.677
_diffrn_ambient_environment      N~2~
_diffrn_ambient_temperature      200.0(4)
_diffrn_detector                 'Hybrid Pixel Array Detector'
_diffrn_detector_area_resol_mean 10.0000
_diffrn_detector_type            HyPix
_diffrn_measured_fraction_theta_full 1.000
_diffrn_measured_fraction_theta_max 0.978
_diffrn_measurement_details      
;
List of Runs (angles in degrees, time in seconds):

  # Type    Start    End  Width  t~exp~   \w     \q     \k     \f   Frames
#--------------------------------------------------------------------------
  1  \w    -38.00  25.00   0.50    0.65    --  -47.47  52.00  87.00  126
  2  \w   -119.00 -34.00   0.50    0.65    --  -47.47 -52.00 -58.00  170
  3  \w     34.00 119.00   0.50    0.65    --   47.47  52.00  87.00  170
  4  \w    -24.00  61.00   0.50    0.65    --   47.47 -52.00 -58.00  170
  5  \w   -163.00 -78.00   0.50    2.52    --  -91.75 -52.00 -58.00  170
  6  \w     33.00  80.00   0.50    2.52    --  105.59 -52.00 -58.00   94
  7  \w     92.00 178.00   0.50    2.52    --  105.59  52.00  87.00  172
  8  \w    -45.00  25.00   0.50    0.65    --  -47.47  57.00 -30.00  140
  9  \w      1.00  28.00   0.50    0.65    --  -47.47  19.00-150.00   54
 10  \w    -19.00  26.00   0.50    0.65    --  -47.47  37.00-120.00   90
 11  \w   -119.00 -35.00   0.50    0.65    --  -47.47 -46.00-165.50  168
 12  \w    -27.00  41.00   0.50    0.65    --   47.47 -19.00 -60.00  136
 13  \w     34.00  93.00   0.50    0.65    --   47.47-125.00-180.00  118
 14  \w     82.00 119.00   0.50    0.65    --   47.47  57.00 -90.00   74
 15  \w   -164.00 -20.00   0.50    2.52    --  -91.75   0.00 -90.00  288
 16  \w   -163.00 -77.00   0.50    2.52    --  -91.75 -56.00-132.77  172
 17  \w   -163.00 -77.00   0.50    2.52    --  -91.75 -56.00-107.63  172
 18  \w    -52.00 -19.00   0.50    2.52    --  -91.75  61.00   0.00   66
 19  \w   -163.00 -77.00   0.50    2.52    --  -91.75 -54.00 167.54  172
 20  \w    -85.00 -22.00   0.50    2.52    --  -91.75 125.00  60.00  126
 21  \w   -163.00 -78.00   0.50    2.52    --  -91.75 -49.00 172.37  170
 22  \w   -163.00 -77.00   0.50    2.52    --  -91.75 -54.00-172.51  172
 23  \w   -163.00 -78.00   0.50    2.52    --  -91.75 -51.00 148.58  170
 24  \w   -163.00 -78.00   0.50    2.52    --  -91.75 -49.00-160.32  170
 25  \w    -85.00 -22.00   0.50    2.52    --  -91.75 125.00 150.00  126
 26  \w   -163.00 -82.00   0.50    2.52    --  -91.75 -57.00 150.91  162
 27  \w   -164.00 -20.00   0.50    2.52    --  -91.75   0.00 120.00  288
 28  \w   -163.00 -77.00   0.50    2.52    --  -91.75 -56.00-154.88  172
 29  \w   -161.00 -87.00   0.50    2.52    --  -91.75-125.00-180.00  148
 30  \w   -163.00 -77.00   0.50    2.52    --  -91.75 -56.00 163.78  172
 31  \w   -164.00 -20.00   0.50    2.52    --  -91.75   0.00 -60.00  288
 32  \w   -163.00 -78.00   0.50    2.52    --  -91.75 -52.00-171.63  170
 33  \w     33.00 105.00   0.50    2.52    --  105.59 -94.00 -30.00  144
 34  \w     33.00 105.00   0.50    2.52    --  105.59 -94.00 -60.00  144
 35  \w     34.00  71.00   0.50    2.52    --  105.59 -45.00 -30.00   74
 36  \w     34.00  71.00   0.50    2.52    --  105.59 -45.00 150.00   74
 37  \w     95.00 175.00   0.50    2.52    --  105.59 125.00-180.00  160
 38  \w     34.00  71.00   0.50    2.52    --  105.59 -45.00 120.00   74
 39  \w     33.00  94.00   0.50    2.52    --  105.59 -61.00  90.00  122
 40  \w     93.00 177.00   0.50    2.52    --  105.59  45.00-120.00  168
 41  \w     34.00  71.00   0.50    2.52    --  105.59 -45.00-180.00   74
 42  \w     36.00 111.00   0.50    2.52    --  105.59-125.00  90.00  150
 43  \w     34.00  71.00   0.50    2.52    --  105.59 -45.00  90.00   74
 44  \w     34.00  93.00   0.50    0.65    --   47.47-125.00 -90.00  118
 45  \w     33.00 119.00   0.50    0.65    --   47.47  54.00 159.93  172
 46  \w     33.00 119.00   0.50    0.65    --   47.47  54.00  32.96  172
 47  \w     34.00 119.00   0.50    0.65    --   47.47  52.00-133.84  170
 48  \w     33.00 119.00   0.50    0.65    --   47.47  54.00 -10.10  172
 49  \w     33.00 119.00   0.50    0.65    --   47.47  55.00-174.26  172
 50  \w     33.00 119.00   0.50    0.65    --   47.47  54.00 -51.82  172
 51  \w     33.00 119.00   0.50    0.65    --   47.47  55.00 106.91  172
 52  \w     34.00 119.00   0.50    0.65    --   47.47  53.00-100.94  170
 53  \w     33.00 119.00   0.50    0.65    --   47.47  54.00  55.40  172
 54  \w   -163.00-114.00   0.50    2.52    --  -91.75 -55.00  78.09   98
 55  \w   -163.00 -77.00   0.50    2.52    --  -91.75 -54.00 104.40  172
 56  \w   -163.00 -77.00   0.50    2.52    --  -91.75 -54.00 -18.07  172
 57  \w   -163.00 -78.00   0.50    2.52    --  -91.75 -53.00  46.87  170
 58  \w   -163.00 -77.00   0.50    2.52    --  -91.75 -55.00  33.18  172
 59  \w   -163.00 -77.00   0.50    2.52    --  -91.75 -56.00 -92.47  172
 60  \w   -163.00 -77.00   0.50    2.52    --  -91.75 -56.00  91.74  172
 61  \w   -163.00 -77.00   0.50    2.52    --  -91.75 -56.00 -35.64  172
 62  \w   -163.00 -77.00   0.50    2.52    --  -91.75 -54.00 125.84  172
 63  \w   -163.00 -78.00   0.50    2.52    --  -91.75 -53.00   5.86  170
 64  \w   -163.00 -77.00   0.50    2.52    --  -91.75 -55.00 -80.45  172
 65  \w   -163.00 -77.00   0.50    2.52    --  -91.75 -56.00  65.67  172
 66  \w   -163.00 -78.00   0.50    2.52    --  -91.75 -53.00-124.71  170
 67  \w     36.00 111.00   0.50    2.52    --  105.59-125.00 -90.00  150
 68  \w     33.00 105.00   0.50    2.52    --  105.59 -94.00 150.00  144
 69  \w     33.00 105.00   0.50    2.52    --  105.59 -94.00-120.00  144
 70  \w     34.00  71.00   0.50    2.52    --  105.59 -45.00-150.00   74
 71  \w     33.00 105.00   0.50    2.52    --  105.59 -94.00 120.00  144
;
_diffrn_measurement_device       'four-circle diffractometer'
_diffrn_measurement_device_type  'XtaLAB Synergy, Dualflex, HyPix'
_diffrn_measurement_method       '\w scans'
_diffrn_orient_matrix_type       
'CrysAlisPro convention (1999,Acta A55,543-557)'
_diffrn_orient_matrix_UB_11      -0.0902649000
_diffrn_orient_matrix_UB_12      -0.0353907000
_diffrn_orient_matrix_UB_13      -0.0151884000
_diffrn_orient_matrix_UB_21      -0.0169631000
_diffrn_orient_matrix_UB_22      -0.0094214000
_diffrn_orient_matrix_UB_23      0.0519351000
_diffrn_orient_matrix_UB_31      -0.0744957000
_diffrn_orient_matrix_UB_32      0.0450754000
_diffrn_orient_matrix_UB_33      -0.0011017000
_diffrn_oxdiff_digest_hkl        
;
012bf3a3dd637419c0ef4bd7b840f78bb8da48
;
_diffrn_oxdiff_digest_od_ed      
;

;
_diffrn_radiation_monochromator  mirror
_diffrn_radiation_probe          x-ray
_diffrn_radiation_type           'Cu K\a'
_diffrn_radiation_wavelength     1.54184
_diffrn_source                   'micro-focus sealed X-ray tube'
_diffrn_source_type              'PhotonJet (Cu) X-ray Source'
_reflns_Friedel_coverage         0.933
_reflns_Friedel_fraction_full    0.999
_reflns_Friedel_fraction_max     0.914
_reflns_number_gt                17971
_reflns_number_total             19685
_reflns_special_details          
;
 Reflections were merged by SHELXL according to the crystal
 class for the calculation of statistics and refinement.
 
 Structure factors included contributions from the .fab file.
 
 _reflns_Friedel_fraction is defined as the number of unique
 Friedel pairs measured divided by the number that would be
 possible theoretically, ignoring centric projections and
 systematic absences. Completness statistics refer to single and
 composite reflections containing twin component 1 only.
;
_reflns_threshold_expression     'I > 2\s(I)'
_computing_cell_refinement       'CrysAlisPro 1.171.44.104a (Rigaku OD, 2025)'
_computing_data_collection       
'CrysAlisPro system (CCD 42.100a 64-bit (release 16-08-2023))'
_computing_data_reduction        'CrysAlisPro 1.171.44.104a (Rigaku OD, 2025)'
_computing_molecular_graphics    'Olex2 1.5 (Dolomanov et al., 2009)'
_computing_publication_material  'Olex2 1.5 (Dolomanov et al., 2009)'
_computing_structure_refinement  'SHELXL 2019/3 (Sheldrick, 2015)'
_computing_structure_solution    'SHELXT 2018/2 (Sheldrick, 2018)'
_refine_diff_density_max         0.439
_refine_diff_density_min         -0.399
_refine_diff_density_rms         0.074
_refine_ls_abs_structure_details 
;
 Refined as an inversion twin.
;
_refine_ls_abs_structure_Flack   0.080(6)
_refine_ls_extinction_coef       .
_refine_ls_extinction_method     none
_refine_ls_goodness_of_fit_ref   1.036
_refine_ls_hydrogen_treatment    constr
_refine_ls_matrix_type           full
_refine_ls_number_parameters     979
_refine_ls_number_reflns         19685
_refine_ls_number_restraints     15
_refine_ls_R_factor_all          0.0753
_refine_ls_R_factor_gt           0.0676
_refine_ls_restrained_S_all      1.037
_refine_ls_shift/su_max          0.001
_refine_ls_shift/su_mean         0.000
_refine_ls_structure_factor_coef Fsqd
_refine_ls_weighting_details     
'w=1/[\s^2^(Fo^2^)+(0.1339P)^2^+11.9954P] where P=(Fo^2^+2Fc^2^)/3'
_refine_ls_weighting_scheme      calc
_refine_ls_wR_factor_gt          0.1887
_refine_ls_wR_factor_ref         0.1969
_refine_special_details          
;
 Refined as a 2-component inversion twin.
;
_olex2_refinement_description    
;
1. Twinned data refinement
 Scales: 0.920(6)
 0.080(6)
2. Fixed Uiso
 At 1.2 times of:
  All C(H) groups, All N(H,H,H) groups
 At 1.5 times of:
  All C(H,H,H) groups, All O(H) groups
3. Restrained distances
 N02W-O02P
 1.23 with sigma of 0.02
 O14-C50
 1.43 with sigma of 0.02
 C1-F2
 1.34 with sigma of 0.02
 C1-F1
 1.34 with sigma of 0.02
 C1-F3
 1.43 with sigma of 0.02
 N02W-O31
 1.23 with sigma of 0.02
 N02W-O34
 1.23 with sigma of 0.02
4. Uiso/Uaniso restraints and constraints
O31A \\sim O31B: within 2A with sigma of 0.04 and sigma for terminal atoms of
0.08 within 2A
5. Others
 Sof(O31B)=1-FVAR(1)
 Sof(O31A)=FVAR(1)
6.a Aromatic/amide H refined with riding coordinates:
 C44(H44), C45(H45), C31(H31), C9(H9), C30(H30), C34(H34), C27(H27), C41(H41),
 C12(H12), C2(H2), C23(H23), C26(H26), C10(H10), C13(H13), C38(H38), C37(H37),
 C33(H33), C24(H24), C5(H5), C47(H47), C48(H48), C17(H17), C6(H6), C16(H16),
 C4(H4), C19(H19), C20(H20), C40(H40)
6.b Idealised Me refined as rotating group:
 N3(H3A,H3B,H3C), N5(H5A,H5B,H5C), N2(H2A,H2B,H2C), N4(H4A,H4B,H4C), N6(H6A,
 H6B,H6C), N1(H1A,H1B,H1C), C51(H51A,H51B,H51C), C49(H49A,H49B,H49C), C50(H50A,
 H50B,H50C)
6.c Idealised tetrahedral OH refined as rotating group:
 O02J(H02J)
;
_atom_sites_solution_hydrogens   geom
_atom_sites_solution_primary     dual
_atom_sites_solution_secondary   ?
loop_
_atom_site_label
_atom_site_type_symbol
_atom_site_fract_x
_atom_site_fract_y
_atom_site_fract_z
_atom_site_U_iso_or_equiv
_atom_site_adp_type
_atom_site_occupancy
_atom_site_site_symmetry_order
_atom_site_calc_flag
_atom_site_refinement_flags_posn
_atom_site_refinement_flags_adp
_atom_site_refinement_flags_occupancy
_atom_site_disorder_assembly
_atom_site_disorder_group
Cr1 Cr 0.60998(7) 0.48678(3) 0.51888(3) 0.0410(2) Uani 1 1 d . . . . .
Cr2 Cr 0.64297(7) 0.36373(4) 0.51174(3) 0.0439(2) Uani 1 1 d . . . . .
Cr3 Cr 0.84178(6) 0.43889(3) 0.53269(3) 0.0404(2) Uani 1 1 d . . . . .
O15 O 0.5136(3) 0.54777(17) 0.51596(17) 0.0535(10) Uani 1 1 d . . . . .
N7 N 1.0022(4) 0.4490(2) 0.54384(19) 0.0484(11) Uani 1 1 d . . . . .
O7 O 0.8444(4) 0.48673(18) 0.47869(16) 0.0534(10) Uani 1 1 d . . . . .
O13 O 0.8373(3) 0.49426(17) 0.57806(15) 0.0476(9) Uani 1 1 d . . . . .
O4 O 0.5381(3) 0.38150(18) 0.45933(16) 0.0513(10) Uani 1 1 d . . . . .
O11 O 0.5150(4) 0.45642(19) 0.55981(17) 0.0554(10) Uani 1 1 d . . . . .
O12 O 0.6744(4) 0.51897(18) 0.57475(16) 0.0534(10) Uani 1 1 d . . . . .
O6 O 0.6942(4) 0.52566(17) 0.47661(16) 0.0531(10) Uani 1 1 d . . . . .
O8 O 0.8533(4) 0.39114(17) 0.58462(15) 0.0516(10) Uani 1 1 d . . . . .
O14 O 0.5843(4) 0.2912(2) 0.5031(2) 0.0696(14) Uani 1 1 d D . . . .
O5 O 0.5291(4) 0.46570(18) 0.46039(17) 0.0574(11) Uani 1 1 d . . . . .
O10 O 0.5466(4) 0.37256(18) 0.55825(17) 0.0564(11) Uani 1 1 d . . . . .
O9 O 0.7366(4) 0.33251(18) 0.56006(18) 0.0593(12) Uani 1 1 d . . . . .
O2 O 0.8771(4) 0.38516(18) 0.48775(17) 0.0551(10) Uani 1 1 d . . . . .
O1 O 0.6983(3) 0.42945(16) 0.51997(14) 0.0464(9) Uani 1 1 d . . . . .
O3 O 0.7343(4) 0.34488(19) 0.46226(17) 0.0571(11) Uani 1 1 d . . . . .
O33 O 0.1961(5) 0.4713(2) 0.7508(3) 0.0793(16) Uani 1 1 d . . . . .
N3 N 0.2324(5) 0.4255(2) 0.2768(2) 0.0606(15) Uani 1 1 d . . . . .
H3A H 0.258175 0.406111 0.254381 0.073 Uiso 1 1 calc R U . . .
H3B H 0.224837 0.457783 0.266169 0.073 Uiso 1 1 calc R U . . .
H3C H 0.170359 0.413200 0.283294 0.073 Uiso 1 1 calc R U . . .
C44 C 0.8067(6) 0.2689(3) 0.6326(3) 0.0577(15) Uani 1 1 d . . . . .
H44 H 0.755047 0.256798 0.609885 0.069 Uiso 1 1 calc R U . . .
C29 C 0.4524(5) 0.4043(3) 0.6179(2) 0.0514(14) Uani 1 1 d . . . . .
C8 C 0.7901(5) 0.5535(2) 0.6331(2) 0.0437(12) Uani 1 1 d . . . . .
C43 C 0.8452(5) 0.3175(2) 0.6287(2) 0.0483(13) Uani 1 1 d . . . . .
N5 N 0.8537(5) 0.6425(3) 0.7539(2) 0.0631(16) Uani 1 1 d . . . . .
H5A H 0.913142 0.660094 0.752699 0.076 Uiso 1 1 calc R U . . .
H5B H 0.859559 0.621394 0.779080 0.076 Uiso 1 1 calc R U . . .
H5C H 0.800984 0.664364 0.756664 0.076 Uiso 1 1 calc R U . . .
O26 O 0.3238(4) 0.7484(2) 0.2466(2) 0.0763(15) Uani 1 1 d . . . . .
C36 C 0.8830(5) 0.3282(3) 0.4251(2) 0.0503(13) Uani 1 1 d . . . . .
N9 N 0.2287(6) 0.7463(3) 0.2438(3) 0.0689(17) Uani 1 1 d . . . . .
C7 C 0.7647(5) 0.5204(2) 0.5923(2) 0.0452(12) Uani 1 1 d . . . . .
O22 O 0.4612(6) 0.6525(3) 0.3088(2) 0.0822(17) Uani 1 1 d . . . . .
C22 C 0.4336(4) 0.4233(2) 0.3990(2) 0.0459(13) Uani 1 1 d . . . . .
O21 O 0.3848(7) 0.6242(3) 0.7282(3) 0.091(2) Uani 1 1 d . . . . .
O27 O 0.1775(5) 0.7848(2) 0.2437(3) 0.091(2) Uani 1 1 d . . . . .
C28 C 0.5085(5) 0.4116(3) 0.5764(2) 0.0500(13) Uani 1 1 d . . . . .
C25 C 0.3022(5) 0.4248(3) 0.3190(2) 0.0495(14) Uani 1 1 d . . . . .
O16 O 0.2046(5) 0.2977(3) 0.2631(2) 0.0855(18) Uani 1 1 d . . . . .
C14 C 0.7782(5) 0.5171(2) 0.4614(2) 0.0481(13) Uani 1 1 d . . . . .
O18 O 0.0418(5) 0.2939(2) 0.2387(2) 0.0788(16) Uani 1 1 d . . . . .
N2 N 1.0480(6) 0.2477(3) 0.3289(3) 0.0700(17) Uani 1 1 d . . . . .
H2A H 1.043110 0.263792 0.300669 0.084 Uiso 1 1 calc R U . . .
H2B H 1.023007 0.215808 0.325076 0.084 Uiso 1 1 calc R U . . .
H2C H 1.114984 0.246413 0.340637 0.084 Uiso 1 1 calc R U . . .
C21 C 0.5046(4) 0.4230(2) 0.4424(2) 0.0448(12) Uani 1 1 d . . . . .
N4 N 0.9585(6) 0.2222(2) 0.7408(2) 0.0651(15) Uani 1 1 d . . . . .
H4A H 0.934972 0.190337 0.735109 0.078 Uiso 1 1 calc R U . . .
H4B H 0.937256 0.233436 0.768412 0.078 Uiso 1 1 calc R U . . .
H4C H 1.028334 0.222277 0.742620 0.078 Uiso 1 1 calc R U . . .
N12 N 0.1280(6) 0.3130(3) 0.2373(3) 0.0732(18) Uani 1 1 d . . . . .
C42 C 0.8090(5) 0.3494(2) 0.5887(2) 0.0485(13) Uani 1 1 d . . . . .
C32 C 0.3578(6) 0.3889(3) 0.6998(3) 0.0594(16) Uani 1 1 d . . . . .
C11 C 0.8339(5) 0.6136(3) 0.7116(2) 0.0514(14) Uani 1 1 d . . . . .
O29 O 1.0430(6) 0.3924(3) 0.2995(2) 0.0858(18) Uani 1 1 d . . . . .
C45 C 0.8434(6) 0.2377(3) 0.6699(3) 0.0592(16) Uani 1 1 d . . . . .
H45 H 0.817168 0.204526 0.672680 0.071 Uiso 1 1 calc R U . . .
C31 C 0.3816(7) 0.4380(3) 0.6858(3) 0.0625(18) Uani 1 1 d . . . . .
H31 H 0.364653 0.465991 0.704339 0.075 Uiso 1 1 calc R U . . .
N10 N 1.0104(7) 0.4250(4) 0.3279(4) 0.102(3) Uani 1 1 d . . . . .
C9 C 0.8907(5) 0.5579(3) 0.6532(3) 0.0604(17) Uani 1 1 d . . . . .
H9 H 0.944777 0.540701 0.639848 0.072 Uiso 1 1 calc R U . . .
O17 O 0.1418(6) 0.3458(3) 0.2079(2) 0.0870(18) Uani 1 1 d . . . . .
C30 C 0.4299(6) 0.4456(3) 0.6452(3) 0.0587(16) Uani 1 1 d . . . . .
H30 H 0.447443 0.478710 0.635991 0.070 Uiso 1 1 calc R U . . .
N11 N 0.1196(11) 0.4667(5) 0.7261(4) 0.136(5) Uani 1 1 d . . . . .
N01J N 0.4739(9) 0.6262(3) 0.3442(4) 0.103(3) Uani 1 1 d . . . . .
C35 C 0.8274(5) 0.3551(2) 0.4612(2) 0.0483(13) Uani 1 1 d . . . . .
N6 N 0.3073(6) 0.3806(3) 0.7428(2) 0.0682(16) Uani 1 1 d . . . . .
H6A H 0.257394 0.356847 0.737450 0.082 Uiso 1 1 calc R U . . .
H6B H 0.278692 0.409972 0.751695 0.082 Uiso 1 1 calc R U . . .
H6C H 0.354322 0.369823 0.766054 0.082 Uiso 1 1 calc R U . . .
N8 N 0.4233(9) 0.6019(4) 0.6974(4) 0.104(3) Uani 1 1 d . . . . .
C34 C 0.4280(7) 0.3554(3) 0.6317(3) 0.0670(19) Uani 1 1 d . . . . .
H34 H 0.444195 0.327335 0.613172 0.080 Uiso 1 1 calc R U . . .
C27 C 0.3930(5) 0.3781(3) 0.3807(2) 0.0523(15) Uani 1 1 d . . . . .
H27 H 0.411790 0.347060 0.395581 0.063 Uiso 1 1 calc R U . . .
O23 O 0.5174(8) 0.6445(3) 0.3810(3) 0.116(3) Uani 1 1 d . . . . .
C41 C 0.9878(6) 0.3390(3) 0.4215(3) 0.0652(19) Uani 1 1 d . . . . .
H41 H 1.022562 0.363921 0.440699 0.078 Uiso 1 1 calc R U . . .
O25 O 0.1844(6) 0.7049(3) 0.2401(4) 0.112(3) Uani 1 1 d . . . . .
C12 C 0.7346(6) 0.6086(4) 0.6911(3) 0.070(2) Uani 1 1 d . . . . .
H12 H 0.680535 0.625998 0.704240 0.084 Uiso 1 1 calc R U . . .
C2 C 1.0579(6) 0.4542(4) 0.5081(3) 0.0683(19) Uani 1 1 d . . . . .
H2 H 1.024076 0.453039 0.477288 0.082 Uiso 1 1 calc R U . . .
C23 C 0.4090(6) 0.4683(3) 0.3770(2) 0.0593(17) Uani 1 1 d . . . . .
H23 H 0.436705 0.499057 0.389614 0.071 Uiso 1 1 calc R U . . .
C26 C 0.3241(6) 0.3788(3) 0.3399(2) 0.0577(16) Uani 1 1 d . . . . .
H26 H 0.293780 0.348613 0.327285 0.069 Uiso 1 1 calc R U . . .
C10 C 0.9114(5) 0.5880(3) 0.6932(3) 0.067(2) Uani 1 1 d . . . . .
H10 H 0.979612 0.590534 0.707479 0.080 Uiso 1 1 calc R U . . .
C13 C 0.7125(5) 0.5793(3) 0.6524(3) 0.0608(18) Uani 1 1 d . . . . .
H13 H 0.643836 0.576709 0.638728 0.073 Uiso 1 1 calc R U . . .
C38 C 0.8879(7) 0.2652(3) 0.3647(3) 0.069(2) Uani 1 1 d . . . . .
H38 H 0.854001 0.240474 0.344855 0.083 Uiso 1 1 calc R U . . .
C46 C 0.9178(6) 0.2559(3) 0.7021(2) 0.0548(15) Uani 1 1 d . . . . .
C37 C 0.8349(6) 0.2914(3) 0.3971(3) 0.0632(18) Uani 1 1 d . . . . .
H37 H 0.764816 0.283774 0.400032 0.076 Uiso 1 1 calc R U . . .
C33 C 0.3800(7) 0.3482(3) 0.6728(3) 0.071(2) Uani 1 1 d . . . . .
H33 H 0.362549 0.315108 0.682069 0.085 Uiso 1 1 calc R U . . .
C24 C 0.3430(6) 0.4684(3) 0.3359(3) 0.0611(18) Uani 1 1 d . . . . .
H24 H 0.326795 0.499142 0.319815 0.073 Uiso 1 1 calc R U . . .
N1 N 0.8756(9) 0.6211(4) 0.2958(3) 0.108(3) Uani 1 1 d . . . . .
H1A H 0.861083 0.600957 0.270245 0.130 Uiso 1 1 calc R U . . .
H1B H 0.943620 0.628789 0.298552 0.130 Uiso 1 1 calc R U . . .
H1C H 0.838139 0.649990 0.292185 0.130 Uiso 1 1 calc R U . . .
C39 C 0.9880(6) 0.2754(3) 0.3619(3) 0.0593(16) Uani 1 1 d . . . . .
C15 C 0.8030(6) 0.5436(3) 0.4180(2) 0.0546(15) Uani 1 1 d . . . . .
C18 C 0.8492(10) 0.5944(4) 0.3386(3) 0.087(3) Uani 1 1 d . . . . .
C5 C 1.1524(8) 0.4607(5) 0.5972(4) 0.088(3) Uani 1 1 d . . . . .
H5 H 1.182940 0.464041 0.628445 0.106 Uiso 1 1 calc R U . . .
C47 C 0.9529(7) 0.3043(3) 0.7006(3) 0.0622(18) Uani 1 1 d . . . . .
H47 H 1.000150 0.317016 0.724899 0.075 Uiso 1 1 calc R U . . .
C48 C 0.9188(5) 0.3343(3) 0.6633(2) 0.0549(15) Uani 1 1 d . . . . .
H48 H 0.946071 0.367308 0.661096 0.066 Uiso 1 1 calc R U . . .
O20 O 0.4820(8) 0.6230(5) 0.6725(4) 0.124(3) Uani 1 1 d . . . . .
O32 O 0.0939(13) 0.4264(4) 0.7057(5) 0.165(6) Uani 1 1 d . . . . .
C17 C 0.7613(9) 0.6055(5) 0.3579(4) 0.100(4) Uani 1 1 d . . . . .
H17 H 0.715210 0.629870 0.343824 0.120 Uiso 1 1 calc R U . . .
C3 C 1.1634(6) 0.4615(4) 0.5129(4) 0.083(3) Uani 1 1 d . . . . .
C6 C 1.0484(6) 0.4520(4) 0.5882(3) 0.072(2) Uani 1 1 d . . . . .
H6 H 1.007883 0.448123 0.613924 0.087 Uiso 1 1 calc R U . . .
C16 C 0.7393(8) 0.5809(4) 0.3985(4) 0.080(2) Uani 1 1 d . . . . .
H16 H 0.679517 0.589854 0.413131 0.096 Uiso 1 1 calc R U . . .
F3 F 1.1952(10) 0.4369(9) 0.4396(4) 0.267(13) Uani 1 1 d D . . . .
C4 C 1.2114(8) 0.4644(6) 0.5588(5) 0.109(4) Uani 1 1 d . . . . .
H4 H 1.283639 0.468865 0.563839 0.131 Uiso 1 1 calc R U . . .
O02J O 0.7071(11) 0.3092(4) 0.7665(5) 0.142(4) Uani 1 1 d . . . . .
H02J H 0.708228 0.277563 0.766832 0.214 Uiso 1 1 calc R U . . .
O30 O 0.9240(10) 0.4261(5) 0.3349(5) 0.157(5) Uani 1 1 d . . . . .
C19 C 0.9056(10) 0.5556(5) 0.3554(4) 0.103(4) Uani 1 1 d . . . . .
H19 H 0.963168 0.545995 0.339385 0.124 Uiso 1 1 calc R U . . .
C20 C 0.8855(9) 0.5289(5) 0.3945(4) 0.092(3) Uani 1 1 d . . . . .
H20 H 0.927064 0.501030 0.405079 0.110 Uiso 1 1 calc R U . . .
F1 F 1.182(2) 0.5129(8) 0.4455(8) 0.297(13) Uani 1 1 d D . . . .
O24 O 0.4343(14) 0.5853(4) 0.3463(6) 0.180(6) Uani 1 1 d . . . . .
O02P O 0.4103(9) 0.2390(6) 0.3257(4) 0.162(5) Uani 1 1 d D . . . .
C51 C 0.6468(10) 0.3251(4) 0.7293(4) 0.092(3) Uani 1 1 d . . . . .
H51A H 0.667034 0.308463 0.700903 0.137 Uiso 1 1 calc R U . . .
H51B H 0.653713 0.361659 0.726075 0.137 Uiso 1 1 calc R U . . .
H51C H 0.575230 0.316697 0.733539 0.137 Uiso 1 1 calc R U . . .
C1 C 1.2176(9) 0.4726(7) 0.4713(6) 0.137(6) Uani 1 1 d D . . . .
O28 O 1.0707(9) 0.4529(5) 0.3486(6) 0.172(6) Uani 1 1 d . . . . .
C40 C 1.0388(7) 0.3117(3) 0.3887(4) 0.077(2) Uani 1 1 d . . . . .
H40 H 1.109025 0.318398 0.385040 0.092 Uiso 1 1 calc R U . . .
O19 O 0.386(2) 0.5594(5) 0.6886(11) 0.295(15) Uani 1 1 d . . . . .
F2 F 1.3146(7) 0.4687(9) 0.4816(4) 0.267(11) Uani 1 1 d D . . . .
N02W N 0.4921(17) 0.2287(9) 0.3456(8) 0.180(7) Uiso 1 1 d D . . . .
C49 C 0.4789(10) 0.5756(4) 0.4743(3) 0.091(3) Uani 1 1 d . . . . .
H49A H 0.519809 0.566056 0.448572 0.136 Uiso 1 1 calc R U . . .
H49B H 0.486799 0.611845 0.480434 0.136 Uiso 1 1 calc R U . . .
H49C H 0.406448 0.567995 0.465396 0.136 Uiso 1 1 calc R U . . .
O31A O 0.0372(15) 0.4945(7) 0.7340(12) 0.142(13) Uani 0.52(3) 1 d . U P A 1
C50 C 0.5545(16) 0.2660(6) 0.4623(6) 0.144(6) Uani 1 1 d D . . . .
H50A H 0.593044 0.278797 0.436932 0.216 Uiso 1 1 calc R U . . .
H50B H 0.480944 0.271156 0.454087 0.216 Uiso 1 1 calc R U . . .
H50C H 0.568320 0.229877 0.466697 0.216 Uiso 1 1 calc R U . . .
O34 O 0.572(2) 0.2516(9) 0.3419(9) 0.234(9) Uiso 1 1 d D . . . .
O31 O 0.493(3) 0.1951(13) 0.3749(12) 0.327(15) Uiso 1 1 d D . . . .
O31B O 0.110(2) 0.5111(8) 0.6996(8) 0.123(12) Uani 0.48(3) 1 d . U P A 2

loop_
_atom_site_aniso_label
_atom_site_aniso_U_11
_atom_site_aniso_U_22
_atom_site_aniso_U_33
_atom_site_aniso_U_23
_atom_site_aniso_U_13
_atom_site_aniso_U_12
Cr1 0.0382(4) 0.0406(5) 0.0424(4) -0.0028(4) -0.0064(3) 0.0032(3)
Cr2 0.0395(5) 0.0422(5) 0.0482(5) -0.0048(4) -0.0059(4) 0.0012(4)
Cr3 0.0380(4) 0.0402(4) 0.0416(4) -0.0023(4) -0.0040(3) 0.0024(4)
O15 0.048(2) 0.050(2) 0.061(3) 0.002(2) -0.0017(19) 0.0100(19)
N7 0.040(2) 0.051(3) 0.053(3) -0.002(2) -0.004(2) 0.007(2)
O7 0.049(2) 0.058(3) 0.053(2) 0.0115(19) -0.0013(18) 0.0026(19)
O13 0.040(2) 0.052(2) 0.049(2) -0.0103(18) -0.0049(16) 0.0036(17)
O4 0.043(2) 0.053(2) 0.056(2) 0.0010(19) -0.0104(18) -0.0004(18)
O11 0.048(2) 0.056(3) 0.061(3) 0.002(2) 0.002(2) 0.008(2)
O12 0.046(2) 0.058(3) 0.054(2) -0.0138(19) -0.0081(19) 0.0031(19)
O6 0.060(3) 0.046(2) 0.053(2) 0.0060(18) 0.001(2) 0.0090(19)
O8 0.053(2) 0.051(2) 0.049(2) 0.0007(18) -0.0092(18) -0.0023(19)
O14 0.061(3) 0.058(3) 0.086(4) -0.015(3) -0.009(3) -0.012(2)
O5 0.058(3) 0.051(2) 0.059(3) -0.006(2) -0.017(2) 0.006(2)
O10 0.061(3) 0.045(2) 0.063(3) -0.008(2) 0.006(2) -0.004(2)
O9 0.062(3) 0.044(2) 0.068(3) 0.004(2) -0.019(2) 0.000(2)
O2 0.048(2) 0.056(3) 0.061(3) -0.011(2) 0.0007(19) 0.0027(19)
O1 0.048(2) 0.049(2) 0.041(2) -0.0002(16) -0.0038(17) -0.0016(17)
O3 0.051(3) 0.061(3) 0.058(3) -0.019(2) 0.000(2) 0.008(2)
O33 0.066(3) 0.069(3) 0.099(4) -0.010(3) -0.014(3) 0.005(3)
N3 0.065(4) 0.060(3) 0.052(3) -0.005(2) -0.021(3) 0.001(3)
C44 0.055(4) 0.047(3) 0.070(4) 0.004(3) 0.000(3) -0.002(3)
C29 0.050(3) 0.051(3) 0.051(3) -0.002(3) -0.002(3) -0.004(3)
C8 0.042(3) 0.045(3) 0.043(3) -0.002(2) -0.002(2) 0.001(2)
C43 0.050(3) 0.044(3) 0.051(3) 0.003(2) 0.000(2) 0.003(2)
N5 0.054(3) 0.066(4) 0.066(4) -0.024(3) -0.015(3) 0.007(3)
O26 0.055(3) 0.079(4) 0.094(4) -0.013(3) 0.007(3) -0.016(3)
C36 0.048(3) 0.050(3) 0.053(3) -0.004(3) 0.004(2) 0.010(3)
N9 0.070(4) 0.066(4) 0.071(4) -0.001(3) 0.004(3) -0.006(3)
C7 0.043(3) 0.047(3) 0.044(3) -0.004(2) -0.004(2) 0.001(2)
O22 0.098(5) 0.075(4) 0.072(3) -0.003(3) 0.003(3) -0.018(3)
C22 0.032(3) 0.055(3) 0.048(3) -0.004(2) -0.013(2) 0.004(2)
O21 0.115(6) 0.077(4) 0.086(4) -0.003(3) 0.034(4) -0.007(4)
O27 0.066(4) 0.056(3) 0.151(7) 0.006(4) 0.010(4) -0.004(3)
C28 0.042(3) 0.059(4) 0.049(3) 0.004(3) 0.000(2) 0.001(3)
C25 0.041(3) 0.060(4) 0.046(3) -0.007(3) -0.007(2) 0.000(3)
O16 0.084(4) 0.093(4) 0.075(4) 0.009(3) -0.020(3) -0.014(3)
C14 0.052(3) 0.045(3) 0.046(3) 0.001(2) -0.001(3) -0.001(3)
O18 0.074(4) 0.074(4) 0.088(4) -0.002(3) 0.005(3) -0.013(3)
N2 0.080(4) 0.057(3) 0.075(4) -0.020(3) 0.021(3) 0.001(3)
C21 0.036(3) 0.052(3) 0.044(3) -0.008(2) -0.005(2) -0.003(2)
N4 0.078(4) 0.052(3) 0.063(3) 0.011(3) -0.008(3) 0.006(3)
N12 0.076(5) 0.064(4) 0.077(4) -0.001(3) -0.008(3) -0.011(3)
C42 0.047(3) 0.046(3) 0.050(3) -0.005(2) -0.005(2) 0.003(3)
C32 0.059(4) 0.058(4) 0.060(4) 0.007(3) 0.002(3) 0.000(3)
C11 0.053(3) 0.049(3) 0.050(3) -0.013(3) -0.007(3) 0.000(3)
O29 0.084(4) 0.096(5) 0.075(4) -0.008(3) -0.006(3) -0.007(4)
C45 0.064(4) 0.048(3) 0.065(4) 0.007(3) -0.005(3) -0.004(3)
C31 0.077(5) 0.047(3) 0.066(4) 0.007(3) 0.017(4) 0.003(3)
N10 0.060(5) 0.125(8) 0.120(8) -0.025(6) 0.004(5) 0.006(5)
C9 0.047(4) 0.063(4) 0.070(4) -0.027(3) 0.001(3) 0.003(3)
O17 0.100(5) 0.080(4) 0.079(4) 0.020(3) -0.003(3) -0.009(4)
C30 0.064(4) 0.052(4) 0.060(4) 0.002(3) 0.002(3) 0.004(3)
N11 0.158(11) 0.107(8) 0.129(9) -0.048(7) -0.060(8) 0.063(8)
N01J 0.109(7) 0.059(4) 0.136(8) 0.012(5) -0.019(6) -0.005(4)
C35 0.049(3) 0.051(3) 0.043(3) -0.010(2) -0.006(2) 0.008(3)
N6 0.075(4) 0.076(4) 0.054(3) 0.003(3) 0.012(3) 0.013(3)
N8 0.094(6) 0.091(6) 0.130(8) -0.009(6) 0.021(6) 0.019(5)
C34 0.089(6) 0.045(3) 0.070(4) 0.002(3) 0.024(4) -0.003(3)
C27 0.046(3) 0.057(4) 0.049(3) -0.003(3) -0.021(3) 0.001(3)
O23 0.137(8) 0.090(5) 0.114(6) 0.010(5) -0.036(6) 0.002(5)
C41 0.062(4) 0.060(4) 0.076(5) -0.024(4) 0.017(4) -0.003(3)
O25 0.075(4) 0.061(4) 0.202(9) -0.032(5) 0.019(5) -0.020(3)
C12 0.051(4) 0.093(6) 0.063(4) -0.029(4) -0.008(3) 0.017(4)
C2 0.052(4) 0.086(5) 0.065(4) -0.002(4) -0.005(3) -0.001(4)
C23 0.070(4) 0.050(3) 0.052(3) -0.002(3) -0.020(3) -0.004(3)
C26 0.059(4) 0.057(4) 0.052(3) -0.005(3) -0.019(3) -0.013(3)
C10 0.040(3) 0.082(5) 0.075(5) -0.026(4) -0.015(3) 0.013(3)
C13 0.046(3) 0.065(4) 0.068(4) -0.024(3) -0.013(3) 0.004(3)
C38 0.074(5) 0.064(4) 0.068(4) -0.025(4) 0.007(4) -0.001(4)
C46 0.054(4) 0.054(4) 0.056(3) 0.012(3) 0.000(3) 0.007(3)
C37 0.059(4) 0.069(4) 0.061(4) -0.021(3) 0.001(3) 0.003(3)
C33 0.086(6) 0.057(4) 0.073(5) 0.005(4) 0.028(4) -0.005(4)
C24 0.065(4) 0.056(4) 0.058(4) -0.002(3) -0.023(3) 0.004(3)
N1 0.128(8) 0.108(7) 0.093(6) 0.049(6) 0.029(6) 0.007(6)
C39 0.070(4) 0.050(4) 0.060(4) -0.004(3) 0.016(3) 0.003(3)
C15 0.058(4) 0.051(3) 0.054(3) 0.004(3) 0.004(3) -0.001(3)
C18 0.133(9) 0.071(5) 0.057(4) 0.024(4) 0.012(5) -0.015(5)
C5 0.069(5) 0.118(8) 0.076(6) -0.012(5) -0.005(4) 0.008(5)
C47 0.079(5) 0.056(4) 0.049(3) 0.001(3) -0.007(3) 0.008(3)
C48 0.055(4) 0.051(3) 0.055(3) 0.005(3) -0.010(3) 0.003(3)
O20 0.110(7) 0.141(8) 0.124(7) -0.013(6) 0.030(6) 0.022(6)
O32 0.216(14) 0.107(7) 0.158(10) -0.041(7) -0.060(10) -0.034(8)
C17 0.090(7) 0.119(9) 0.092(7) 0.058(7) 0.006(6) 0.002(6)
C3 0.042(4) 0.105(7) 0.099(6) -0.013(5) 0.000(4) 0.009(4)
C6 0.056(4) 0.094(6) 0.063(4) -0.001(4) -0.011(3) -0.001(4)
C16 0.078(6) 0.083(6) 0.079(5) 0.034(5) 0.006(4) 0.002(4)
F3 0.132(8) 0.57(4) 0.103(6) -0.080(13) 0.038(6) -0.118(14)
C4 0.052(5) 0.164(12) 0.109(8) -0.004(8) -0.008(5) -0.011(6)
O02J 0.161(10) 0.094(6) 0.178(11) -0.024(7) 0.048(9) -0.011(6)
O30 0.114(8) 0.174(11) 0.188(12) -0.054(9) 0.043(8) 0.006(7)
C19 0.096(8) 0.118(9) 0.104(8) 0.036(7) 0.049(7) 0.027(7)
C20 0.083(6) 0.103(7) 0.091(6) 0.036(6) 0.024(5) 0.032(5)
F1 0.39(3) 0.240(19) 0.29(2) 0.138(18) 0.17(2) 0.032(18)
O24 0.257(17) 0.085(6) 0.196(13) 0.031(8) 0.003(12) -0.049(8)
O02P 0.111(8) 0.241(15) 0.136(8) 0.085(9) 0.020(6) 0.007(8)
C51 0.111(8) 0.082(6) 0.082(6) 0.004(5) 0.013(6) 0.002(6)
C1 0.074(8) 0.186(17) 0.158(14) -0.037(13) 0.048(9) -0.031(9)
O28 0.122(8) 0.172(11) 0.219(13) -0.129(11) -0.003(8) 0.003(8)
C40 0.064(5) 0.073(5) 0.096(6) -0.032(5) 0.027(4) -0.011(4)
O19 0.31(2) 0.084(7) 0.52(4) -0.098(15) 0.19(3) -0.076(11)
F2 0.070(5) 0.59(3) 0.147(8) -0.111(14) 0.031(5) -0.104(11)
C49 0.110(8) 0.090(6) 0.066(5) 0.012(4) -0.025(5) 0.018(6)
O31A 0.070(11) 0.085(11) 0.26(3) -0.006(14) -0.057(15) 0.024(8)
C50 0.174(16) 0.092(9) 0.154(14) -0.002(9) -0.044(12) -0.023(9)
O31B 0.14(2) 0.098(13) 0.116(15) -0.014(10) -0.059(15) 0.039(13)

_geom_special_details            
;
 All esds (except the esd in the dihedral angle between two l.s. planes)
 are estimated using the full covariance matrix.  The cell esds are taken
 into account individually in the estimation of esds in distances, angles
 and torsion angles; correlations between esds in cell parameters are only
 used when they are defined by crystal symmetry.  An approximate (isotropic)
 treatment of cell esds is used for estimating esds involving l.s. planes.
;
loop_
_geom_bond_atom_site_label_1
_geom_bond_atom_site_label_2
_geom_bond_distance
_geom_bond_site_symmetry_2
_geom_bond_publ_flag
Cr1 O15 2.048(4) . ?
Cr1 O11 1.955(5) . ?
Cr1 O12 1.936(4) . ?
Cr1 O6 1.994(5) . ?
Cr1 O5 1.977(4) . ?
Cr1 O1 1.908(4) . ?
Cr2 O4 1.995(4) . ?
Cr2 O14 2.077(5) . ?
Cr2 O10 1.927(5) . ?
Cr2 O9 1.947(5) . ?
Cr2 O1 1.894(4) . ?
Cr2 O3 1.995(5) . ?
Cr3 N7 2.111(5) . ?
Cr3 O7 2.000(4) . ?
Cr3 O13 1.963(4) . ?
Cr3 O8 1.947(5) . ?
Cr3 O2 2.000(5) . ?
Cr3 O1 1.896(4) . ?
O15 C49 1.441(10) . ?
N7 C2 1.314(11) . ?
N7 C6 1.357(9) . ?
O7 C14 1.252(8) . ?
O13 C7 1.273(8) . ?
O4 C21 1.265(8) . ?
O11 C28 1.286(9) . ?
O12 C7 1.242(8) . ?
O6 C14 1.239(8) . ?
O8 C42 1.259(8) . ?
O14 C50 1.370(15) . ?
O5 C21 1.274(8) . ?
O10 C28 1.278(9) . ?
O9 C42 1.275(8) . ?
O2 C35 1.243(8) . ?
O3 C35 1.251(8) . ?
O33 N11 1.178(13) . ?
N3 H3A 0.9100 . ?
N3 H3B 0.9100 . ?
N3 H3C 0.9100 . ?
N3 C25 1.446(8) . ?
C44 H44 0.9500 . ?
C44 C43 1.394(10) . ?
C44 C45 1.398(10) . ?
C29 C28 1.465(9) . ?
C29 C30 1.391(10) . ?
C29 C34 1.398(10) . ?
C8 C7 1.473(8) . ?
C8 C9 1.393(9) . ?
C8 C13 1.380(10) . ?
C43 C42 1.467(9) . ?
C43 C48 1.390(9) . ?
N5 H5A 0.9100 . ?
N5 H5B 0.9100 . ?
N5 H5C 0.9100 . ?
N5 C11 1.434(8) . ?
O26 N9 1.241(9) . ?
C36 C35 1.496(9) . ?
C36 C41 1.412(11) . ?
C36 C37 1.378(10) . ?
N9 O27 1.221(10) . ?
N9 O25 1.243(10) . ?
O22 N01J 1.229(12) . ?
C22 C21 1.480(8) . ?
C22 C27 1.394(9) . ?
C22 C23 1.375(10) . ?
O21 N8 1.209(13) . ?
C25 C26 1.377(10) . ?
C25 C24 1.345(10) . ?
O16 N12 1.258(10) . ?
C14 C15 1.486(9) . ?
O18 N12 1.240(10) . ?
N2 H2A 0.9100 . ?
N2 H2B 0.9100 . ?
N2 H2C 0.9100 . ?
N2 C39 1.475(9) . ?
N4 H4A 0.9100 . ?
N4 H4B 0.9100 . ?
N4 H4C 0.9100 . ?
N4 C46 1.482(9) . ?
N12 O17 1.233(10) . ?
C32 C31 1.404(10) . ?
C32 N6 1.465(10) . ?
C32 C33 1.373(12) . ?
C11 C12 1.384(10) . ?
C11 C10 1.366(10) . ?
O29 N10 1.284(12) . ?
C45 H45 0.9500 . ?
C45 C46 1.367(11) . ?
C31 H31 0.9500 . ?
C31 C30 1.387(11) . ?
N10 O30 1.166(14) . ?
N10 O28 1.199(14) . ?
C9 H9 0.9500 . ?
C9 C10 1.399(10) . ?
C30 H30 0.9500 . ?
N11 O32 1.251(14) . ?
N11 O31A 1.34(2) . ?
N11 O31B 1.40(3) . ?
N01J O23 1.246(13) . ?
N01J O24 1.207(14) . ?
N6 H6A 0.9100 . ?
N6 H6B 0.9100 . ?
N6 H6C 0.9100 . ?
N8 O20 1.228(15) . ?
N8 O19 1.246(17) . ?
C34 H34 0.9500 . ?
C34 C33 1.393(11) . ?
C27 H27 0.9500 . ?
C27 C26 1.408(8) . ?
C41 H41 0.9500 . ?
C41 C40 1.401(11) . ?
C12 H12 0.9500 . ?
C12 C13 1.359(10) . ?
C2 H2 0.9500 . ?
C2 C3 1.388(11) . ?
C23 H23 0.9500 . ?
C23 C24 1.395(9) . ?
C26 H26 0.9500 . ?
C10 H10 0.9500 . ?
C13 H13 0.9500 . ?
C38 H38 0.9500 . ?
C38 C37 1.392(11) . ?
C38 C39 1.346(12) . ?
C46 C47 1.366(11) . ?
C37 H37 0.9500 . ?
C33 H33 0.9500 . ?
C24 H24 0.9500 . ?
N1 H1A 0.9100 . ?
N1 H1B 0.9100 . ?
N1 H1C 0.9100 . ?
N1 C18 1.481(11) . ?
C39 C40 1.364(12) . ?
C15 C16 1.378(12) . ?
C15 C20 1.378(13) . ?
C18 C17 1.353(17) . ?
C18 C19 1.329(16) . ?
C5 H5 0.9500 . ?
C5 C6 1.380(13) . ?
C5 C4 1.400(17) . ?
C47 H47 0.9500 . ?
C47 C48 1.371(10) . ?
C48 H48 0.9500 . ?
C17 H17 0.9500 . ?
C17 C16 1.382(13) . ?
C3 C4 1.407(16) . ?
C3 C1 1.465(19) . ?
C6 H6 0.9500 . ?
C16 H16 0.9500 . ?
F3 C1 1.325(18) . ?
C4 H4 0.9500 . ?
O02J H02J 0.8400 . ?
O02J C51 1.333(16) . ?
C19 H19 0.9500 . ?
C19 C20 1.370(14) . ?
C20 H20 0.9500 . ?
F1 C1 1.359(19) . ?
O02P N02W 1.199(19) . ?
C51 H51A 0.9800 . ?
C51 H51B 0.9800 . ?
C51 H51C 0.9800 . ?
C1 F2 1.281(16) . ?
C40 H40 0.9500 . ?
N02W O34 1.22(2) . ?
N02W O31 1.22(2) . ?
C49 H49A 0.9800 . ?
C49 H49B 0.9800 . ?
C49 H49C 0.9800 . ?
C50 H50A 0.9800 . ?
C50 H50B 0.9800 . ?
C50 H50C 0.9800 . ?

loop_
_geom_angle_atom_site_label_1
_geom_angle_atom_site_label_2
_geom_angle_atom_site_label_3
_geom_angle
_geom_angle_site_symmetry_1
_geom_angle_site_symmetry_3
_geom_angle_publ_flag
O11 Cr1 O15 85.9(2) . . ?
O11 Cr1 O6 172.3(2) . . ?
O11 Cr1 O5 94.0(2) . . ?
O12 Cr1 O15 84.6(2) . . ?
O12 Cr1 O11 86.6(2) . . ?
O12 Cr1 O6 92.8(2) . . ?
O12 Cr1 O5 169.3(2) . . ?
O6 Cr1 O15 86.45(19) . . ?
O5 Cr1 O15 84.7(2) . . ?
O5 Cr1 O6 85.2(2) . . ?
O1 Cr1 O15 178.50(19) . . ?
O1 Cr1 O11 94.51(19) . . ?
O1 Cr1 O12 96.88(19) . . ?
O1 Cr1 O6 93.18(19) . . ?
O1 Cr1 O5 93.77(19) . . ?
O4 Cr2 O14 84.7(2) . . ?
O4 Cr2 O3 86.7(2) . . ?
O10 Cr2 O4 92.3(2) . . ?
O10 Cr2 O14 86.4(2) . . ?
O10 Cr2 O9 88.4(2) . . ?
O10 Cr2 O3 171.9(2) . . ?
O9 Cr2 O4 168.5(2) . . ?
O9 Cr2 O14 83.9(2) . . ?
O9 Cr2 O3 91.0(2) . . ?
O1 Cr2 O4 96.05(19) . . ?
O1 Cr2 O14 179.2(2) . . ?
O1 Cr2 O10 93.96(19) . . ?
O1 Cr2 O9 95.40(19) . . ?
O1 Cr2 O3 94.1(2) . . ?
O3 Cr2 O14 85.5(2) . . ?
O7 Cr3 N7 87.2(2) . . ?
O13 Cr3 N7 83.9(2) . . ?
O13 Cr3 O7 92.2(2) . . ?
O13 Cr3 O2 168.33(19) . . ?
O8 Cr3 N7 87.7(2) . . ?
O8 Cr3 O7 174.4(2) . . ?
O8 Cr3 O13 89.32(19) . . ?
O8 Cr3 O2 91.1(2) . . ?
O2 Cr3 N7 84.5(2) . . ?
O2 Cr3 O7 86.3(2) . . ?
O1 Cr3 N7 177.6(2) . . ?
O1 Cr3 O7 91.21(19) . . ?
O1 Cr3 O13 97.91(18) . . ?
O1 Cr3 O8 93.88(19) . . ?
O1 Cr3 O2 93.69(19) . . ?
C49 O15 Cr1 125.9(6) . . ?
C2 N7 Cr3 120.6(5) . . ?
C2 N7 C6 119.2(6) . . ?
C6 N7 Cr3 120.1(5) . . ?
C14 O7 Cr3 130.9(4) . . ?
C7 O13 Cr3 133.4(4) . . ?
C21 O4 Cr2 133.2(4) . . ?
C28 O11 Cr1 131.9(4) . . ?
C7 O12 Cr1 132.4(4) . . ?
C14 O6 Cr1 132.4(4) . . ?
C42 O8 Cr3 129.6(4) . . ?
C50 O14 Cr2 128.9(9) . . ?
C21 O5 Cr1 133.6(4) . . ?
C28 O10 Cr2 132.9(4) . . ?
C42 O9 Cr2 133.5(4) . . ?
C35 O2 Cr3 135.3(4) . . ?
Cr2 O1 Cr1 120.5(2) . . ?
Cr2 O1 Cr3 120.4(2) . . ?
Cr3 O1 Cr1 119.1(2) . . ?
C35 O3 Cr2 127.5(4) . . ?
H3A N3 H3B 109.5 . . ?
H3A N3 H3C 109.5 . . ?
H3B N3 H3C 109.5 . . ?
C25 N3 H3A 109.5 . . ?
C25 N3 H3B 109.5 . . ?
C25 N3 H3C 109.5 . . ?
C43 C44 H44 119.7 . . ?
C43 C44 C45 120.5(7) . . ?
C45 C44 H44 119.7 . . ?
C30 C29 C28 119.7(6) . . ?
C30 C29 C34 120.5(7) . . ?
C34 C29 C28 119.6(6) . . ?
C9 C8 C7 120.9(6) . . ?
C13 C8 C7 119.4(6) . . ?
C13 C8 C9 119.7(6) . . ?
C44 C43 C42 120.3(6) . . ?
C48 C43 C44 118.1(6) . . ?
C48 C43 C42 121.7(6) . . ?
H5A N5 H5B 109.5 . . ?
H5A N5 H5C 109.5 . . ?
H5B N5 H5C 109.5 . . ?
C11 N5 H5A 109.5 . . ?
C11 N5 H5B 109.5 . . ?
C11 N5 H5C 109.5 . . ?
C41 C36 C35 119.3(6) . . ?
C37 C36 C35 120.8(6) . . ?
C37 C36 C41 119.8(6) . . ?
O26 N9 O25 120.2(8) . . ?
O27 N9 O26 120.5(7) . . ?
O27 N9 O25 119.3(7) . . ?
O13 C7 C8 117.2(5) . . ?
O12 C7 O13 124.3(5) . . ?
O12 C7 C8 118.5(6) . . ?
C27 C22 C21 119.9(6) . . ?
C23 C22 C21 119.5(6) . . ?
C23 C22 C27 120.6(6) . . ?
O11 C28 C29 118.4(6) . . ?
O10 C28 O11 124.0(6) . . ?
O10 C28 C29 117.6(6) . . ?
C26 C25 N3 117.7(6) . . ?
C24 C25 N3 119.2(6) . . ?
C24 C25 C26 123.1(6) . . ?
O7 C14 C15 116.1(6) . . ?
O6 C14 O7 125.6(6) . . ?
O6 C14 C15 118.3(6) . . ?
H2A N2 H2B 109.5 . . ?
H2A N2 H2C 109.5 . . ?
H2B N2 H2C 109.5 . . ?
C39 N2 H2A 109.5 . . ?
C39 N2 H2B 109.5 . . ?
C39 N2 H2C 109.5 . . ?
O4 C21 O5 123.5(5) . . ?
O4 C21 C22 119.7(5) . . ?
O5 C21 C22 116.7(6) . . ?
H4A N4 H4B 109.5 . . ?
H4A N4 H4C 109.5 . . ?
H4B N4 H4C 109.5 . . ?
C46 N4 H4A 109.5 . . ?
C46 N4 H4B 109.5 . . ?
C46 N4 H4C 109.5 . . ?
O18 N12 O16 121.8(8) . . ?
O17 N12 O16 118.0(8) . . ?
O17 N12 O18 120.1(8) . . ?
O8 C42 O9 124.9(6) . . ?
O8 C42 C43 117.3(5) . . ?
O9 C42 C43 117.8(6) . . ?
C31 C32 N6 120.4(7) . . ?
C33 C32 C31 120.4(7) . . ?
C33 C32 N6 119.2(7) . . ?
C12 C11 N5 120.1(6) . . ?
C10 C11 N5 120.5(6) . . ?
C10 C11 C12 119.3(6) . . ?
C44 C45 H45 120.7 . . ?
C46 C45 C44 118.6(7) . . ?
C46 C45 H45 120.7 . . ?
C32 C31 H31 119.9 . . ?
C30 C31 C32 120.2(7) . . ?
C30 C31 H31 119.9 . . ?
O30 N10 O29 120.4(11) . . ?
O30 N10 O28 120.4(12) . . ?
O28 N10 O29 119.1(10) . . ?
C8 C9 H9 120.3 . . ?
C8 C9 C10 119.4(6) . . ?
C10 C9 H9 120.3 . . ?
C29 C30 H30 120.4 . . ?
C31 C30 C29 119.2(7) . . ?
C31 C30 H30 120.4 . . ?
O33 N11 O32 123.1(11) . . ?
O33 N11 O31A 119.7(13) . . ?
O33 N11 O31B 105.6(16) . . ?
O32 N11 O31A 111.2(16) . . ?
O32 N11 O31B 117.4(13) . . ?
O22 N01J O23 119.5(9) . . ?
O24 N01J O22 121.6(13) . . ?
O24 N01J O23 118.3(13) . . ?
O2 C35 O3 125.5(6) . . ?
O2 C35 C36 117.8(6) . . ?
O3 C35 C36 116.7(5) . . ?
C32 N6 H6A 109.5 . . ?
C32 N6 H6B 109.5 . . ?
C32 N6 H6C 109.5 . . ?
H6A N6 H6B 109.5 . . ?
H6A N6 H6C 109.5 . . ?
H6B N6 H6C 109.5 . . ?
O21 N8 O20 121.5(11) . . ?
O21 N8 O19 114.0(15) . . ?
O20 N8 O19 123.5(16) . . ?
C29 C34 H34 120.1 . . ?
C33 C34 C29 119.8(7) . . ?
C33 C34 H34 120.1 . . ?
C22 C27 H27 120.2 . . ?
C22 C27 C26 119.6(6) . . ?
C26 C27 H27 120.2 . . ?
C36 C41 H41 121.0 . . ?
C40 C41 C36 117.9(7) . . ?
C40 C41 H41 121.0 . . ?
C11 C12 H12 119.2 . . ?
C13 C12 C11 121.5(7) . . ?
C13 C12 H12 119.2 . . ?
N7 C2 H2 118.2 . . ?
N7 C2 C3 123.7(8) . . ?
C3 C2 H2 118.2 . . ?
C22 C23 H23 120.4 . . ?
C22 C23 C24 119.3(6) . . ?
C24 C23 H23 120.4 . . ?
C25 C26 C27 117.6(6) . . ?
C25 C26 H26 121.2 . . ?
C27 C26 H26 121.2 . . ?
C11 C10 C9 120.2(6) . . ?
C11 C10 H10 119.9 . . ?
C9 C10 H10 119.9 . . ?
C8 C13 H13 120.0 . . ?
C12 C13 C8 119.9(6) . . ?
C12 C13 H13 120.0 . . ?
C37 C38 H38 120.5 . . ?
C39 C38 H38 120.5 . . ?
C39 C38 C37 119.0(7) . . ?
C45 C46 N4 118.5(6) . . ?
C47 C46 N4 119.4(7) . . ?
C47 C46 C45 122.1(6) . . ?
C36 C37 C38 120.7(7) . . ?
C36 C37 H37 119.6 . . ?
C38 C37 H37 119.6 . . ?
C32 C33 C34 119.9(7) . . ?
C32 C33 H33 120.1 . . ?
C34 C33 H33 120.1 . . ?
C25 C24 C23 119.8(7) . . ?
C25 C24 H24 120.1 . . ?
C23 C24 H24 120.1 . . ?
H1A N1 H1B 109.5 . . ?
H1A N1 H1C 109.5 . . ?
H1B N1 H1C 109.5 . . ?
C18 N1 H1A 109.5 . . ?
C18 N1 H1B 109.5 . . ?
C18 N1 H1C 109.5 . . ?
C38 C39 N2 120.9(7) . . ?
C38 C39 C40 122.4(7) . . ?
C40 C39 N2 116.7(7) . . ?
C16 C15 C14 120.5(7) . . ?
C20 C15 C14 120.8(7) . . ?
C20 C15 C16 118.5(8) . . ?
C17 C18 N1 120.2(10) . . ?
C19 C18 N1 120.4(11) . . ?
C19 C18 C17 119.0(8) . . ?
C6 C5 H5 121.0 . . ?
C6 C5 C4 118.0(9) . . ?
C4 C5 H5 121.0 . . ?
C46 C47 H47 120.5 . . ?
C46 C47 C48 118.9(7) . . ?
C48 C47 H47 120.5 . . ?
C43 C48 H48 119.2 . . ?
C47 C48 C43 121.6(7) . . ?
C47 C48 H48 119.2 . . ?
C18 C17 H17 120.3 . . ?
C18 C17 C16 119.3(10) . . ?
C16 C17 H17 120.3 . . ?
C2 C3 C4 117.1(10) . . ?
C2 C3 C1 119.8(10) . . ?
C4 C3 C1 122.5(10) . . ?
N7 C6 C5 122.2(9) . . ?
N7 C6 H6 118.9 . . ?
C5 C6 H6 118.9 . . ?
C15 C16 C17 120.9(10) . . ?
C15 C16 H16 119.5 . . ?
C17 C16 H16 119.5 . . ?
C5 C4 C3 119.7(9) . . ?
C5 C4 H4 120.1 . . ?
C3 C4 H4 120.1 . . ?
C51 O02J H02J 109.5 . . ?
C18 C19 H19 118.2 . . ?
C18 C19 C20 123.7(10) . . ?
C20 C19 H19 118.2 . . ?
C15 C20 H20 121.1 . . ?
C19 C20 C15 117.9(9) . . ?
C19 C20 H20 121.1 . . ?
O02J C51 H51A 109.5 . . ?
O02J C51 H51B 109.5 . . ?
O02J C51 H51C 109.5 . . ?
H51A C51 H51B 109.5 . . ?
H51A C51 H51C 109.5 . . ?
H51B C51 H51C 109.5 . . ?
F3 C1 C3 108.5(13) . . ?
F3 C1 F1 98.3(19) . . ?
F1 C1 C3 115.4(13) . . ?
F2 C1 C3 109.9(15) . . ?
F2 C1 F3 104.6(14) . . ?
F2 C1 F1 118(2) . . ?
C41 C40 H40 119.9 . . ?
C39 C40 C41 120.1(8) . . ?
C39 C40 H40 119.9 . . ?
O02P N02W O34 125(3) . . ?
O02P N02W O31 117(3) . . ?
O31 N02W O34 118(3) . . ?
O15 C49 H49A 109.5 . . ?
O15 C49 H49B 109.5 . . ?
O15 C49 H49C 109.5 . . ?
H49A C49 H49B 109.5 . . ?
H49A C49 H49C 109.5 . . ?
H49B C49 H49C 109.5 . . ?
O14 C50 H50A 109.5 . . ?
O14 C50 H50B 109.5 . . ?
O14 C50 H50C 109.5 . . ?
H50A C50 H50B 109.5 . . ?
H50A C50 H50C 109.5 . . ?
H50B C50 H50C 109.5 . . ?

loop_
_geom_torsion_atom_site_label_1
_geom_torsion_atom_site_label_2
_geom_torsion_atom_site_label_3
_geom_torsion_atom_site_label_4
_geom_torsion
_geom_torsion_site_symmetry_1
_geom_torsion_site_symmetry_2
_geom_torsion_site_symmetry_3
_geom_torsion_site_symmetry_4
_geom_torsion_publ_flag
Cr1 O11 C28 O10 -21.5(10) . . . . ?
Cr1 O11 C28 C29 159.7(5) . . . . ?
Cr1 O12 C7 O13 -8.1(10) . . . . ?
Cr1 O12 C7 C8 173.3(4) . . . . ?
Cr1 O6 C14 O7 -19.8(10) . . . . ?
Cr1 O6 C14 C15 158.4(5) . . . . ?
Cr1 O5 C21 O4 -6.0(10) . . . . ?
Cr1 O5 C21 C22 174.6(5) . . . . ?
Cr2 O4 C21 O5 -6.6(10) . . . . ?
Cr2 O4 C21 C22 172.8(4) . . . . ?
Cr2 O10 C28 O11 13.2(10) . . . . ?
Cr2 O10 C28 C29 -168.0(5) . . . . ?
Cr2 O9 C42 O8 -17.6(11) . . . . ?
Cr2 O9 C42 C43 163.9(5) . . . . ?
Cr2 O3 C35 O2 -10.9(10) . . . . ?
Cr2 O3 C35 C36 168.5(4) . . . . ?
Cr3 N7 C2 C3 179.4(8) . . . . ?
Cr3 N7 C6 C5 -177.3(8) . . . . ?
Cr3 O7 C14 O6 3.7(10) . . . . ?
Cr3 O7 C14 C15 -174.5(4) . . . . ?
Cr3 O13 C7 O12 -8.7(10) . . . . ?
Cr3 O13 C7 C8 169.9(4) . . . . ?
Cr3 O8 C42 O9 -8.3(10) . . . . ?
Cr3 O8 C42 C43 170.2(4) . . . . ?
Cr3 O2 C35 O3 -13.9(11) . . . . ?
Cr3 O2 C35 C36 166.7(5) . . . . ?
N7 C2 C3 C4 -1.6(17) . . . . ?
N7 C2 C3 C1 -173.2(11) . . . . ?
O7 Cr3 O1 Cr1 -57.0(3) . . . . ?
O7 Cr3 O1 Cr2 126.3(3) . . . . ?
O7 C14 C15 C16 -174.4(8) . . . . ?
O7 C14 C15 C20 10.6(11) . . . . ?
O13 Cr3 O1 Cr1 35.4(3) . . . . ?
O13 Cr3 O1 Cr2 -141.3(3) . . . . ?
O4 Cr2 O1 Cr1 42.8(3) . . . . ?
O4 Cr2 O1 Cr3 -140.5(3) . . . . ?
O6 C14 C15 C16 7.3(11) . . . . ?
O6 C14 C15 C20 -167.7(9) . . . . ?
O8 Cr3 O1 Cr1 125.2(2) . . . . ?
O8 Cr3 O1 Cr2 -51.5(3) . . . . ?
O10 Cr2 O1 Cr1 -49.9(3) . . . . ?
O10 Cr2 O1 Cr3 126.7(3) . . . . ?
O9 Cr2 O1 Cr1 -138.7(3) . . . . ?
O9 Cr2 O1 Cr3 38.0(3) . . . . ?
O2 Cr3 O1 Cr1 -143.4(3) . . . . ?
O2 Cr3 O1 Cr2 39.9(3) . . . . ?
O3 Cr2 O1 Cr1 129.9(3) . . . . ?
O3 Cr2 O1 Cr3 -53.4(3) . . . . ?
N3 C25 C26 C27 179.3(7) . . . . ?
N3 C25 C24 C23 178.9(7) . . . . ?
C44 C43 C42 O8 -173.6(6) . . . . ?
C44 C43 C42 O9 5.0(10) . . . . ?
C44 C43 C48 C47 -0.2(11) . . . . ?
C44 C45 C46 N4 -178.4(7) . . . . ?
C44 C45 C46 C47 3.9(12) . . . . ?
C29 C34 C33 C32 -0.8(14) . . . . ?
C8 C9 C10 C11 -1.5(14) . . . . ?
C43 C44 C45 C46 -0.1(11) . . . . ?
N5 C11 C12 C13 -176.5(8) . . . . ?
N5 C11 C10 C9 177.0(8) . . . . ?
C36 C41 C40 C39 -1.0(14) . . . . ?
C7 C8 C9 C10 -177.2(7) . . . . ?
C7 C8 C13 C12 177.7(8) . . . . ?
C22 C27 C26 C25 2.0(11) . . . . ?
C22 C23 C24 C25 1.7(13) . . . . ?
C28 C29 C30 C31 -176.6(7) . . . . ?
C28 C29 C34 C33 176.3(8) . . . . ?
C14 C15 C16 C17 -179.4(10) . . . . ?
C14 C15 C20 C19 -178.5(11) . . . . ?
N2 C39 C40 C41 -178.7(9) . . . . ?
C21 C22 C27 C26 178.8(6) . . . . ?
C21 C22 C23 C24 179.4(7) . . . . ?
N4 C46 C47 C48 176.6(7) . . . . ?
C42 C43 C48 C47 -179.7(7) . . . . ?
C32 C31 C30 C29 1.3(12) . . . . ?
C11 C12 C13 C8 0.6(14) . . . . ?
C45 C44 C43 C42 177.8(7) . . . . ?
C45 C44 C43 C48 -1.6(11) . . . . ?
C45 C46 C47 C48 -5.7(12) . . . . ?
C31 C32 C33 C34 1.1(14) . . . . ?
C9 C8 C7 O13 3.7(10) . . . . ?
C9 C8 C7 O12 -177.7(7) . . . . ?
C9 C8 C13 C12 -0.6(12) . . . . ?
C30 C29 C28 O11 -15.8(9) . . . . ?
C30 C29 C28 O10 165.3(6) . . . . ?
C30 C29 C34 C33 0.7(12) . . . . ?
C35 C36 C41 C40 177.3(8) . . . . ?
C35 C36 C37 C38 -177.7(7) . . . . ?
N6 C32 C31 C30 179.7(7) . . . . ?
N6 C32 C33 C34 180.0(8) . . . . ?
C34 C29 C28 O11 168.6(7) . . . . ?
C34 C29 C28 O10 -10.3(10) . . . . ?
C34 C29 C30 C31 -1.0(11) . . . . ?
C27 C22 C21 O4 8.8(9) . . . . ?
C27 C22 C21 O5 -171.8(6) . . . . ?
C27 C22 C23 C24 -0.2(12) . . . . ?
C41 C36 C35 O2 -1.9(10) . . . . ?
C41 C36 C35 O3 178.7(7) . . . . ?
C41 C36 C37 C38 -1.2(12) . . . . ?
C12 C11 C10 C9 1.5(14) . . . . ?
C2 N7 C6 C5 0.2(14) . . . . ?
C2 C3 C4 C5 -1(2) . . . . ?
C2 C3 C1 F3 -54.3(19) . . . . ?
C2 C3 C1 F1 55(2) . . . . ?
C2 C3 C1 F2 -168.2(15) . . . . ?
C23 C22 C21 O4 -170.7(7) . . . . ?
C23 C22 C21 O5 8.7(9) . . . . ?
C23 C22 C27 C26 -1.7(11) . . . . ?
C26 C25 C24 C23 -1.4(13) . . . . ?
C10 C11 C12 C13 -1.0(14) . . . . ?
C13 C8 C7 O13 -174.6(7) . . . . ?
C13 C8 C7 O12 4.1(10) . . . . ?
C13 C8 C9 C10 1.0(12) . . . . ?
C38 C39 C40 C41 1.7(15) . . . . ?
C46 C47 C48 C43 3.8(12) . . . . ?
C37 C36 C35 O2 174.6(7) . . . . ?
C37 C36 C35 O3 -4.9(10) . . . . ?
C37 C36 C41 C40 0.8(12) . . . . ?
C37 C38 C39 N2 178.4(8) . . . . ?
C37 C38 C39 C40 -2.1(14) . . . . ?
C33 C32 C31 C30 -1.4(13) . . . . ?
C24 C25 C26 C27 -0.4(12) . . . . ?
N1 C18 C17 C16 -178.5(11) . . . . ?
N1 C18 C19 C20 -179.4(13) . . . . ?
C39 C38 C37 C36 1.8(13) . . . . ?
C18 C17 C16 C15 -3.3(19) . . . . ?
C18 C19 C20 C15 -1(2) . . . . ?
C48 C43 C42 O8 5.9(10) . . . . ?
C48 C43 C42 O9 -175.5(7) . . . . ?
C17 C18 C19 C20 -7(2) . . . . ?
C6 N7 C2 C3 2.0(14) . . . . ?
C6 C5 C4 C3 3(2) . . . . ?
C16 C15 C20 C19 6.4(17) . . . . ?
C4 C5 C6 N7 -2.5(18) . . . . ?
C4 C3 C1 F3 134.5(16) . . . . ?
C4 C3 C1 F1 -116(2) . . . . ?
C4 C3 C1 F2 21(2) . . . . ?
C19 C18 C17 C16 9(2) . . . . ?
C20 C15 C16 C17 -4.3(16) . . . . ?
C1 C3 C4 C5 170.5(14) . . . . ?

_smtbx_masks_special_details     
;
A solvent mask was calculated and 904 electrons were 
found in a volume of 3692\%A^3^ in 2 voids per unit cell. 
This is consistent with the presence of 
13 [CH4O] 960 electrons 
per unit cell.
;
loop_
_smtbx_masks_void_nr
_smtbx_masks_void_average_x
_smtbx_masks_void_average_y
_smtbx_masks_void_average_z
_smtbx_masks_void_volume
_smtbx_masks_void_count_electrons
_smtbx_masks_void_content
1 0.166 -0.021 0.273 214.2 65.9 '4 MeOH'
2 0.166 0.021 0.773 214.2 65.9 '4 MeOH'
3 0.083 0.193 0.519 708.8 160.3 '9 MeOH'
4 -0.143 0.307 0.019 708.8 160.3 '9 MeOH'
5 -0.874 0.693 0.519 708.8 160.3 '9 MeOH'
6 0.518 0.807 0.019 708.8 160.3 '9 MeOH'
7 0.666 0.521 0.773 214.2 65.9 '4 MeOH'
8 0.666 0.479 0.273 214.2 65.9 '4 MeOH'

_smtbx_masks_void_probe_radius   1.2
_smtbx_masks_void_truncation_radius 1.2
_shelx_res_file                  
;
TITL cr3opaba63cf3pyno37_cc200k_a.res in Cc
    cr3opaba63cf3pyno37_cc200k.res
    created by SHELXL-2019/3 at 22:38:21 on 05-Oct-2025
REM Old TITL Cr3OPABA63CF3PyNO37_Cc200K in Cc
REM SHELXT solution in Cc: R1 0.142, Rweak 0.046, Alpha 0.008
REM <I/s> 1.341 for 229 systematic absences, Orientation as input
REM Flack x = -0.451 ( 0.027 ) from 8034 Parsons' quotients
REM Formula found by SHELXT: C52 Cr3 F20 N22 O12
CELL 1.54184 13.0818 26.5227 28.5781 90 95.153 90
ZERR 4 0.0001 0.0002 0.0002 0 0.001 0
LATT -7
SYMM +X,-Y,0.5+Z
SFAC C H Cr F N O
UNIT 256 432 12 12 56 200
DFIX 1.23 N02W O02P
DFIX 1.43 O14 C50
DFIX 1.34 C1 F2
DFIX 1.34 C1 F1
DFIX 1.43 C1 F3
SIMU O31A O31B
DFIX 1.23 N02W O31
DFIX 1.23 N02W O34

L.S. 60 0 0
PLAN  29
SIZE 0.3 0.37 0.72
TEMP -73
CONF
BOND
list 4
MORE -1
BOND $H
ABIN
fmap 2 53
acta
TWIN -1 0 0 0 -1 0 0 0 -1 2
OMIT 4 26 14
REM <olex2.extras>
REM <HklSrc "%.\\Cr3OPABA63CF3PyNO37_Cc200K.hkl">
REM </olex2.extras>

WGHT    0.133900   11.995399
BASF   0.08028
FVAR       0.09613   0.52308
CR1   3    0.609976    0.486776    0.518875    11.00000    0.03822    0.04058 =
         0.04240   -0.00278   -0.00645    0.00324
CR2   3    0.642968    0.363730    0.511742    11.00000    0.03950    0.04224 =
         0.04822   -0.00476   -0.00592    0.00122
CR3   3    0.841779    0.438894    0.532687    11.00000    0.03802    0.04021 =
         0.04157   -0.00235   -0.00398    0.00242
O15   6    0.513645    0.547767    0.515960    11.00000    0.04792    0.05005 =
         0.06123    0.00218   -0.00165    0.01002
N7    5    1.002218    0.448960    0.543836    11.00000    0.04002    0.05089 =
         0.05282   -0.00238   -0.00389    0.00687
O7    6    0.844404    0.486730    0.478695    11.00000    0.04855    0.05790 =
         0.05257    0.01154   -0.00135    0.00260
O13   6    0.837309    0.494264    0.578056    11.00000    0.04010    0.05189 =
         0.04912   -0.01029   -0.00491    0.00364
O4    6    0.538092    0.381501    0.459334    11.00000    0.04285    0.05251 =
         0.05573    0.00096   -0.01041   -0.00041
O11   6    0.515011    0.456424    0.559812    11.00000    0.04783    0.05634 =
         0.06127    0.00182    0.00152    0.00812
O12   6    0.674386    0.518974    0.574751    11.00000    0.04613    0.05788 =
         0.05399   -0.01380   -0.00809    0.00314
O6    6    0.694158    0.525663    0.476612    11.00000    0.05961    0.04614 =
         0.05285    0.00603    0.00135    0.00899
O8    6    0.853305    0.391136    0.584617    11.00000    0.05280    0.05097 =
         0.04856    0.00069   -0.00919   -0.00228
O14   6    0.584348    0.291220    0.503066    11.00000    0.06141    0.05828 =
         0.08613   -0.01501   -0.00908   -0.01241
O5    6    0.529142    0.465698    0.460386    11.00000    0.05808    0.05078 =
         0.05927   -0.00620   -0.01669    0.00562
O10   6    0.546574    0.372557    0.558254    11.00000    0.06110    0.04518 =
         0.06279   -0.00778    0.00569   -0.00356
O9    6    0.736624    0.332511    0.560058    11.00000    0.06220    0.04367 =
         0.06767    0.00362   -0.01900    0.00033
O2    6    0.877056    0.385159    0.487749    11.00000    0.04797    0.05561 =
         0.06083   -0.01083    0.00075    0.00272
O1    6    0.698332    0.429454    0.519973    11.00000    0.04784    0.04861 =
         0.04145   -0.00023   -0.00385   -0.00164
O3    6    0.734309    0.344879    0.462257    11.00000    0.05139    0.06083 =
         0.05818   -0.01861   -0.00041    0.00779
O33   6    0.196124    0.471302    0.750772    11.00000    0.06605    0.06932 =
         0.09868   -0.00997   -0.01443    0.00540
N3    5    0.232436    0.425540    0.276799    11.00000    0.06478    0.06037 =
         0.05201   -0.00528   -0.02091    0.00075
AFIX 137
H3A   2    0.258175    0.406111    0.254381    11.00000   -1.20000
H3B   2    0.224837    0.457783    0.266169    11.00000   -1.20000
H3C   2    0.170359    0.413200    0.283294    11.00000   -1.20000
AFIX   0
C44   1    0.806672    0.268862    0.632640    11.00000    0.05477    0.04728 =
         0.07016    0.00449   -0.00008   -0.00207
AFIX  43
H44   2    0.755047    0.256798    0.609885    11.00000   -1.20000
AFIX   0
C29   1    0.452362    0.404267    0.617942    11.00000    0.05017    0.05131 =
         0.05145   -0.00230   -0.00193   -0.00415
C8    1    0.790069    0.553484    0.633124    11.00000    0.04201    0.04518 =
         0.04280   -0.00176   -0.00230    0.00125
C43   1    0.845216    0.317521    0.628664    11.00000    0.04953    0.04352 =
         0.05102    0.00266    0.00026    0.00337
N5    5    0.853706    0.642502    0.753878    11.00000    0.05366    0.06624 =
         0.06591   -0.02442   -0.01472    0.00745
AFIX 137
H5A   2    0.913142    0.660094    0.752699    11.00000   -1.20000
H5B   2    0.859559    0.621394    0.779080    11.00000   -1.20000
H5C   2    0.800984    0.664364    0.756664    11.00000   -1.20000
AFIX   0

O26   6    0.323792    0.748437    0.246554    11.00000    0.05548    0.07924 =
         0.09440   -0.01323    0.00739   -0.01595
C36   1    0.883041    0.328233    0.425058    11.00000    0.04818    0.05002 =
         0.05260   -0.00431    0.00439    0.01018
N9    5    0.228675    0.746321    0.243825    11.00000    0.06958    0.06607 =
         0.07072   -0.00143    0.00392   -0.00600
C7    1    0.764683    0.520398    0.592340    11.00000    0.04344    0.04658 =
         0.04402   -0.00432   -0.00416    0.00052
O22   6    0.461166    0.652485    0.308762    11.00000    0.09822    0.07513 =
         0.07236   -0.00346    0.00307   -0.01815
C22   1    0.433632    0.423303    0.398999    11.00000    0.03170    0.05461 =
         0.04826   -0.00353   -0.01323    0.00408
O21   6    0.384781    0.624229    0.728237    11.00000    0.11451    0.07702 =
         0.08601   -0.00278    0.03357   -0.00702
O27   6    0.177548    0.784849    0.243715    11.00000    0.06611    0.05608 =
         0.15075    0.00558    0.00994   -0.00443
C28   1    0.508466    0.411560    0.576353    11.00000    0.04152    0.05875 =
         0.04892    0.00360   -0.00019    0.00081
C25   1    0.302236    0.424784    0.318985    11.00000    0.04093    0.05992 =
         0.04557   -0.00660   -0.00740   -0.00035
O16   6    0.204583    0.297676    0.263094    11.00000    0.08365    0.09266 =
         0.07526    0.00868   -0.02030   -0.01435
C14   1    0.778179    0.517092    0.461352    11.00000    0.05164    0.04535 =
         0.04641    0.00126   -0.00066   -0.00071
O18   6    0.041835    0.293901    0.238727    11.00000    0.07369    0.07379 =
         0.08830   -0.00182    0.00454   -0.01277
N2    5    1.048025    0.247700    0.328905    11.00000    0.08002    0.05747 =
         0.07504   -0.02011    0.02146    0.00055
AFIX 137
H2A   2    1.043110    0.263792    0.300669    11.00000   -1.20000
H2B   2    1.023007    0.215808    0.325076    11.00000   -1.20000
H2C   2    1.114984    0.246413    0.340637    11.00000   -1.20000
AFIX   0
C21   1    0.504579    0.422980    0.442367    11.00000    0.03635    0.05200 =
         0.04449   -0.00757   -0.00510   -0.00254
N4    5    0.958527    0.222235    0.740794    11.00000    0.07755    0.05189 =
         0.06327    0.01081   -0.00754    0.00568
AFIX 137
H4A   2    0.934972    0.190337    0.735109    11.00000   -1.20000
H4B   2    0.937256    0.233436    0.768412    11.00000   -1.20000
H4C   2    1.028334    0.222277    0.742620    11.00000   -1.20000
AFIX   0

N12   5    0.127959    0.313014    0.237267    11.00000    0.07585    0.06428 =
         0.07678   -0.00085   -0.00810   -0.01124
C42   1    0.809005    0.349424    0.588650    11.00000    0.04715    0.04648 =
         0.05004   -0.00465   -0.00529    0.00302
C32   1    0.357827    0.388896    0.699756    11.00000    0.05899    0.05842 =
         0.06020    0.00667    0.00216    0.00021
C11   1    0.833910    0.613600    0.711649    11.00000    0.05288    0.04924 =
         0.05001   -0.01280   -0.00659    0.00007
O29   6    1.042977    0.392370    0.299504    11.00000    0.08412    0.09612 =
         0.07478   -0.00789   -0.00610   -0.00749
C45   1    0.843398    0.237681    0.669853    11.00000    0.06351    0.04765 =
         0.06464    0.00683   -0.00466   -0.00375
AFIX  43
H45   2    0.817168    0.204526    0.672680    11.00000   -1.20000
AFIX   0
C31   1    0.381643    0.437963    0.685842    11.00000    0.07696    0.04657 =
         0.06583    0.00671    0.01659    0.00266
AFIX  43
H31   2    0.364653    0.465991    0.704339    11.00000   -1.20000
AFIX   0

N10   5    1.010389    0.425011    0.327854    11.00000    0.06049    0.12459 =
         0.12040   -0.02498    0.00448    0.00577
C9    1    0.890705    0.557916    0.653183    11.00000    0.04710    0.06293 =
         0.07037   -0.02651    0.00119    0.00331
AFIX  43
H9    2    0.944777    0.540701    0.639848    11.00000   -1.20000
AFIX   0

O17   6    0.141787    0.345847    0.207927    11.00000    0.09987    0.08030 =
         0.07879    0.01951   -0.00286   -0.00928
C30   1    0.429913    0.445616    0.645161    11.00000    0.06385    0.05153 =
         0.06024    0.00198    0.00224    0.00439
AFIX  43
H30   2    0.447443    0.478710    0.635991    11.00000   -1.20000
AFIX   0

N11   5    0.119645    0.466738    0.726078    11.00000    0.15751    0.10744 =
         0.12898   -0.04800   -0.06047    0.06301
N01J  5    0.473927    0.626203    0.344242    11.00000    0.10909    0.05905 =
         0.13552    0.01215   -0.01904   -0.00488
C35   1    0.827416    0.355084    0.461196    11.00000    0.04920    0.05126 =
         0.04255   -0.01034   -0.00588    0.00803
N6    5    0.307270    0.380599    0.742817    11.00000    0.07487    0.07639 =
         0.05436    0.00291    0.01191    0.01307
AFIX 137
H6A   2    0.257394    0.356847    0.737450    11.00000   -1.20000
H6B   2    0.278692    0.409972    0.751695    11.00000   -1.20000
H6C   2    0.354322    0.369823    0.766054    11.00000   -1.20000
AFIX   0

N8    5    0.423281    0.601892    0.697391    11.00000    0.09385    0.09054 =
         0.12989   -0.00854    0.02123    0.01895
C34   1    0.428012    0.355450    0.631736    11.00000    0.08915    0.04516 =
         0.06967    0.00152    0.02376   -0.00292
AFIX  43
H34   2    0.444195    0.327335    0.613172    11.00000   -1.20000
AFIX   0
C27   1    0.393040    0.378134    0.380658    11.00000    0.04648    0.05671 =
         0.04924   -0.00288   -0.02078    0.00059
AFIX  43
H27   2    0.411790    0.347060    0.395581    11.00000   -1.20000
AFIX   0

O23   6    0.517446    0.644479    0.380954    11.00000    0.13710    0.08980 =
         0.11385    0.01002   -0.03649    0.00230
C41   1    0.987796    0.338960    0.421461    11.00000    0.06182    0.06012 =
         0.07558   -0.02377    0.01659   -0.00291
AFIX  43
H41   2    1.022562    0.363921    0.440699    11.00000   -1.20000
AFIX   0

O25   6    0.184355    0.704872    0.240085    11.00000    0.07477    0.06115 =
         0.20230   -0.03226    0.01941   -0.02010
C12   1    0.734566    0.608590    0.691059    11.00000    0.05081    0.09304 =
         0.06341   -0.02901   -0.00820    0.01716
AFIX  43
H12   2    0.680535    0.625998    0.704240    11.00000   -1.20000
AFIX   0
C2    1    1.057924    0.454237    0.508102    11.00000    0.05225    0.08570 =
         0.06514   -0.00174   -0.00469   -0.00109
AFIX  43
H2    2    1.024076    0.453039    0.477288    11.00000   -1.20000
AFIX   0
C23   1    0.409024    0.468327    0.376971    11.00000    0.07038    0.05049 =
         0.05230   -0.00169   -0.02015   -0.00424
AFIX  43
H23   2    0.436705    0.499057    0.389614    11.00000   -1.20000
AFIX   0
C26   1    0.324108    0.378795    0.339901    11.00000    0.05923    0.05745 =
         0.05212   -0.00487   -0.01853   -0.01325
AFIX  43
H26   2    0.293780    0.348613    0.327285    11.00000   -1.20000
AFIX   0
C10   1    0.911419    0.587958    0.693153    11.00000    0.03967    0.08228 =
         0.07504   -0.02581   -0.01541    0.01304
AFIX  43
H10   2    0.979612    0.590534    0.707479    11.00000   -1.20000
AFIX   0
C13   1    0.712528    0.579347    0.652428    11.00000    0.04582    0.06502 =
         0.06840   -0.02383   -0.01314    0.00447
AFIX  43
H13   2    0.643836    0.576709    0.638728    11.00000   -1.20000
AFIX   0
C38   1    0.887927    0.265181    0.364689    11.00000    0.07437    0.06396 =
         0.06814   -0.02471    0.00691   -0.00052
AFIX  43
H38   2    0.854001    0.240474    0.344855    11.00000   -1.20000
AFIX   0
C46   1    0.917842    0.255875    0.702098    11.00000    0.05364    0.05367 =
         0.05626    0.01154    0.00001    0.00747
C37   1    0.834925    0.291386    0.397127    11.00000    0.05898    0.06900 =
         0.06098   -0.02108    0.00112    0.00268
AFIX  43
H37   2    0.764816    0.283774    0.400032    11.00000   -1.20000
AFIX   0
C33   1    0.379965    0.348174    0.672771    11.00000    0.08620    0.05655 =
         0.07311    0.00531    0.02752   -0.00459
AFIX  43
H33   2    0.362549    0.315108    0.682069    11.00000   -1.20000
AFIX   0
C24   1    0.342961    0.468391    0.335851    11.00000    0.06510    0.05554 =
         0.05752   -0.00241   -0.02292    0.00436
AFIX  43
H24   2    0.326795    0.499142    0.319815    11.00000   -1.20000
AFIX   0
N1    5    0.875552    0.621100    0.295759    11.00000    0.12790    0.10752 =
         0.09299    0.04865    0.02942    0.00651
AFIX 137
H1A   2    0.861083    0.600957    0.270245    11.00000   -1.20000
H1B   2    0.943620    0.628789    0.298552    11.00000   -1.20000
H1C   2    0.838139    0.649990    0.292185    11.00000   -1.20000
AFIX   0
C39   1    0.988005    0.275398    0.361865    11.00000    0.06976    0.05023 =
         0.05981   -0.00390    0.01556    0.00333
C15   1    0.802990    0.543596    0.417996    11.00000    0.05778    0.05145 =
         0.05424    0.00408    0.00396   -0.00115
C18   1    0.849212    0.594353    0.338551    11.00000    0.13258    0.07122 =
         0.05656    0.02351    0.01152   -0.01494
C5    1    1.152374    0.460696    0.597168    11.00000    0.06919    0.11751 =
         0.07611   -0.01243   -0.00471    0.00805
AFIX  43
H5    2    1.182940    0.464041    0.628445    11.00000   -1.20000
AFIX   0
C47   1    0.952898    0.304311    0.700553    11.00000    0.07926    0.05581 =
         0.04921    0.00085   -0.00663    0.00764
AFIX  43
H47   2    1.000150    0.317016    0.724899    11.00000   -1.20000
AFIX   0
C48   1    0.918782    0.334286    0.663297    11.00000    0.05539    0.05129 =
         0.05526    0.00487   -0.00986    0.00256
AFIX  43
H48   2    0.946071    0.367308    0.661096    11.00000   -1.20000
AFIX   0

O20   6    0.482048    0.622957    0.672483    11.00000    0.11045    0.14139 =
         0.12415   -0.01340    0.02972    0.02159
O32   6    0.093936    0.426359    0.705684    11.00000    0.21646    0.10729 =
         0.15822   -0.04095   -0.05991   -0.03433
C17   1    0.761332    0.605451    0.357939    11.00000    0.08969    0.11876 =
         0.09187    0.05790    0.00562    0.00192
AFIX  43
H17   2    0.715210    0.629870    0.343824    11.00000   -1.20000
AFIX   0
C3    1    1.163406    0.461459    0.512853    11.00000    0.04244    0.10498 =
         0.09908   -0.01306    0.00032    0.00906
C6    1    1.048419    0.452045    0.588199    11.00000    0.05630    0.09396 =
         0.06307   -0.00132   -0.01088   -0.00111
AFIX  43
H6    2    1.007883    0.448123    0.613924    11.00000   -1.20000
AFIX   0
C16   1    0.739334    0.580897    0.398496    11.00000    0.07795    0.08346 =
         0.07913    0.03432    0.00598    0.00175
AFIX  43
H16   2    0.679517    0.589854    0.413131    11.00000   -1.20000
AFIX   0
F3    4    1.195212    0.436899    0.439608    11.00000    0.13165    0.57131 =
         0.10290   -0.07999    0.03765   -0.11786
C4    1    1.211433    0.464393    0.558833    11.00000    0.05223    0.16383 =
         0.10914   -0.00402   -0.00847   -0.01135
AFIX  43
H4    2    1.283639    0.468865    0.563839    11.00000   -1.20000
AFIX   0

O02J  6    0.707104    0.309227    0.766464    11.00000    0.16117    0.09401 =
         0.17776   -0.02430    0.04789   -0.01126
AFIX 147
H02J  2    0.708228    0.277563    0.766832    11.00000   -1.50000
AFIX   0

O30   6    0.923997    0.426070    0.334873    11.00000    0.11403    0.17389 =
         0.18785   -0.05383    0.04250    0.00615
C19   1    0.905641    0.555635    0.355382    11.00000    0.09606    0.11780 =
         0.10372    0.03552    0.04863    0.02737
AFIX  43
H19   2    0.963168    0.545995    0.339385    11.00000   -1.20000
AFIX   0
C20   1    0.885498    0.528861    0.394494    11.00000    0.08343    0.10327 =
         0.09136    0.03594    0.02400    0.03190
AFIX  43
H20   2    0.927064    0.501030    0.405079    11.00000   -1.20000
AFIX   0
F1    4    1.181558    0.512866    0.445479    11.00000    0.38717    0.23974 =
         0.29070    0.13849    0.17292    0.03196

O24   6    0.434307    0.585271    0.346317    11.00000    0.25698    0.08501 =
         0.19594    0.03099    0.00331   -0.04941
O02P  6    0.410272    0.239011    0.325663    11.00000    0.11148    0.24145 =
         0.13552    0.08456    0.02032    0.00654
C51   1    0.646774    0.325060    0.729282    11.00000    0.11139    0.08167 =
         0.08240    0.00375    0.01333    0.00248
AFIX 137
H51A  2    0.667034    0.308463    0.700903    11.00000   -1.50000
H51B  2    0.653713    0.361659    0.726075    11.00000   -1.50000
H51C  2    0.575230    0.316697    0.733539    11.00000   -1.50000
AFIX   0

C1    1    1.217593    0.472586    0.471347    11.00000    0.07419    0.18603 =
         0.15827   -0.03711    0.04765   -0.03136
O28   6    1.070735    0.452905    0.348570    11.00000    0.12209    0.17174 =
         0.21901   -0.12926   -0.00322    0.00344
C40   1    1.038846    0.311656    0.388650    11.00000    0.06445    0.07269 =
         0.09595   -0.03185    0.02691   -0.01094
AFIX  43
H40   2    1.109025    0.318398    0.385040    11.00000   -1.20000
AFIX   0

O19   6    0.385670    0.559382    0.688650    11.00000    0.30539    0.08386 =
         0.52414   -0.09753    0.18712   -0.07630
F2    4    1.314622    0.468713    0.481606    11.00000    0.06960    0.58722 =
         0.14686   -0.11065    0.03084   -0.10415
N02W  5    0.492109    0.228660    0.345611    11.00000    0.18049
C49   1    0.478896    0.575646    0.474255    11.00000    0.11005    0.09001 =
         0.06606    0.01165   -0.02476    0.01831
AFIX 137
H49A  2    0.519809    0.566056    0.448572    11.00000   -1.50000
H49B  2    0.486799    0.611845    0.480434    11.00000   -1.50000
H49C  2    0.406448    0.567995    0.465396    11.00000   -1.50000
AFIX   0

PART 1
O31A  6    0.037185    0.494542    0.733986    21.00000    0.07048    0.08536 =
         0.25772   -0.00649   -0.05720    0.02391

PART 0
C50   1    0.554543    0.265965    0.462294    11.00000    0.17425    0.09236 =
         0.15437   -0.00246   -0.04389   -0.02305
AFIX 137
H50A  2    0.593044    0.278797    0.436932    11.00000   -1.50000
H50B  2    0.480944    0.271156    0.454087    11.00000   -1.50000
H50C  2    0.568320    0.229877    0.466697    11.00000   -1.50000
AFIX   0
O34   6    0.572089    0.251574    0.341923    11.00000    0.23424
O31   6    0.493348    0.195116    0.374879    11.00000    0.32682

PART 2
O31B  6    0.109945    0.511085    0.699571   -21.00000    0.14226    0.09840 =
         0.11632   -0.01406   -0.05943    0.03919
HKLF 4


REM  cr3opaba63cf3pyno37_cc200k_a.res in Cc
REM wR2 = 0.1969, GooF = S = 1.036, Restrained GooF = 1.037 for all data
REM R1 = 0.0676 for 17971 Fo > 4sig(Fo) and 0.0753 for all 19685 data
REM 979 parameters refined using 15 restraints

END

WGHT      0.1339     11.9875

REM Highest difference peak  0.439,  deepest hole -0.399,  1-sigma level  0.074
Q1    1   0.6512  0.3669  0.7021  11.00000  0.05    0.44
Q2    1   0.4647  0.5605  0.5483  11.00000  0.05    0.43
Q3    1   0.8298  0.4218  0.3337  11.00000  0.05    0.41
Q4    1   1.0849  0.3586  0.2742  11.00000  0.05    0.39
Q5    1   0.7419  0.3975  0.7389  11.00000  0.05    0.36
Q6    1   0.4467  0.5973  0.7376  11.00000  0.05    0.35
Q7    1   0.3991  0.6041  0.4740  11.00000  0.05    0.32
Q8    1   0.8638  0.5656  0.2580  11.00000  0.05    0.32
Q9    1   0.5395  0.1797  0.3252  11.00000  0.05    0.32
Q10   1   0.9263  0.5599  0.4215  11.00000  0.05    0.31
Q11   1   0.4945  0.2582  0.3996  11.00000  0.05    0.27
Q12   1   0.5026  0.2612  0.3663  11.00000  0.05    0.27
Q13   1   0.8505  0.4394  0.6465  11.00000  0.05    0.27
Q14   1   1.0408  0.4054  0.2567  11.00000  0.05    0.26
Q15   1   1.0840  0.5234  0.5748  11.00000  0.05    0.25
Q16   1   0.0734  0.4087  0.7530  11.00000  0.05    0.25
Q17   1   0.3739  0.5853  0.4414  11.00000  0.05    0.24
Q18   1   0.8623  0.5566  0.4402  11.00000  0.05    0.24
Q19   1   0.4668  0.6163  0.4413  11.00000  0.05    0.23
Q20   1   0.5180  0.2392  0.6377  11.00000  0.05    0.23
Q21   1   0.6166  0.4831  0.6037  11.00000  0.05    0.23
Q22   1   0.8654  0.3832  0.4407  11.00000  0.05    0.22
Q23   1   0.0639  0.5416  0.7521  11.00000  0.05    0.22
Q24   1   0.8667  0.5210  0.4602  11.00000  0.05    0.22
Q25   1   0.4793  0.5813  0.3054  11.00000  0.05    0.22
Q26   1   0.0326  0.4657  0.7167  11.00000  0.05    0.22
Q27   1   0.4772  0.2006  0.3820  11.00000  0.05    0.21
Q28   1   0.4181  0.3967  0.7406  11.00000  0.05    0.21
Q29   1   0.4783  0.4581  0.6010  11.00000  0.05    0.21
;
_shelx_res_checksum              16362
_shelx_fab_file                  
;
-16 0 2 4.3961 0.6902
-16 0 4 -0.3942 -1.2497
-16 0 6 -4.7903 -4.4915
-16 0 8 0.0660 -2.5906
-16 0 10 1.8551 1.6024
-16 0 12 2.4420 2.4508
-16 2 1 1.1763 2.5518
-16 2 2 -0.7246 -2.2795
-16 2 3 0.2183 2.4601
-16 2 4 2.7055 -0.9560
-16 2 5 -1.0347 0.5858
-16 2 6 0.4104 2.9294
-16 2 7 -1.3263 2.0090
-16 2 8 0.2613 -0.0044
-16 2 9 -0.3082 0.4916
-16 2 10 0.3016 -1.0341
-16 2 11 -0.0569 0.3453
-16 4 1 1.0356 -0.4809
-16 4 2 1.5556 1.1785
-16 4 3 3.4670 0.0303
-16 4 4 -0.9964 2.9679
-16 4 5 5.4336 -2.8843
-16 4 6 0.0435 0.1825
-16 4 7 0.7274 -1.9098
-16 4 8 3.2455 -0.0105
-16 4 9 1.0327 0.0635
-16 4 10 -1.7793 2.2350
-16 6 1 -1.8670 1.7290
-16 6 2 -2.5011 1.6016
-16 6 3 -6.1852 0.2045
-16 6 4 -2.2088 -0.4637
-16 6 5 -4.7213 -2.2774
-16 6 6 -3.7089 -1.6907
-16 6 7 -3.6572 -0.7939
-16 6 8 -3.4776 -0.5256
-16 6 9 -0.9195 -0.0274
-16 8 1 5.6368 1.4039
-16 8 2 -0.1184 -0.8960
-16 8 3 2.8186 1.4266
-16 8 4 3.3732 0.4033
-16 8 5 -0.1580 2.2269
-15 1 1 6.7382 -0.1603
-15 1 2 0.0039 4.1716
-15 1 3 1.6943 4.6994
-15 1 4 -2.0739 -1.0956
-15 1 5 -3.7634 3.5554
-15 1 6 -1.0432 -3.1629
-15 1 7 -0.1295 -5.7570
-15 1 8 -2.5883 -1.3363
-15 1 9 -0.8556 -4.8350
-15 1 10 -2.1864 -0.3531
-15 1 11 -2.2587 -3.3991
-15 1 12 0.9975 -0.9128
-15 1 13 1.0053 -5.0331
-15 1 14 -0.1156 -1.0288
-15 1 15 3.6601 -1.4431
-15 1 16 1.1961 -0.2532
-15 1 17 4.5556 0.3030
-15 3 1 3.0068 0.5249
-15 3 2 0.9083 2.3580
-15 3 3 -1.1462 -5.1255
-15 3 4 3.9905 1.9262
-15 3 5 2.3313 0.0524
-15 3 6 2.7752 0.3210
-15 3 7 2.9619 -1.4527
-15 3 8 1.3176 4.4317
-15 3 9 0.2393 -0.6890
-15 3 10 4.2215 -0.2811
-15 3 11 -0.0171 2.1952
-15 3 12 1.9303 2.3472
-15 3 13 1.8832 0.9162
-15 3 14 -0.0830 2.4410
-15 3 15 -1.6455 0.7905
-15 3 16 1.2851 -0.3004
-15 3 17 1.3896 1.2017
-15 5 1 -1.6387 2.3574
-15 5 2 -0.6526 -3.0751
-15 5 3 0.6565 -2.7091
-15 5 4 -0.5369 1.2295
-15 5 5 2.9380 0.4846
-15 5 6 1.4416 -0.9831
-15 5 7 3.1274 1.0362
-15 5 8 -0.4126 -0.0684
-15 5 9 2.7356 0.0952
-15 5 10 -1.6637 -3.2516
-15 5 11 -2.4012 -1.5970
-15 5 12 -0.3266 0.4554
-15 5 13 2.0811 -1.3949
-15 5 14 0.2954 0.4328
-15 5 15 -0.3219 -0.0022
-15 5 16 0.3148 -1.1747
-15 7 1 -0.0166 6.2271
-15 7 2 -1.2556 -3.0475
-15 7 3 -2.0536 3.1214
-15 7 4 -5.4023 0.0511
-15 7 5 -3.9908 2.7126
-15 7 6 -1.1599 0.1467
-15 7 7 -7.7267 1.5179
-15 7 8 -1.3780 -0.2299
-15 7 9 -5.2406 -0.6172
-15 7 10 -4.6420 -0.7680
-15 7 11 -2.3628 2.0240
-15 7 12 -0.8059 -0.3617
-15 7 13 -2.5360 1.7931
-15 7 14 -0.9822 -1.5494
-15 7 15 0.0478 -1.0614
-15 9 1 0.2248 -1.1838
-15 9 2 0.0721 1.0954
-15 9 3 1.0835 -3.4885
-15 9 4 0.9467 3.8344
-15 9 5 1.7143 -2.2456
-15 9 6 -0.6522 -1.9430
-15 9 7 5.7049 0.4594
-15 9 8 -0.3275 -0.2580
-15 9 9 3.3745 1.0888
-15 9 10 0.4773 0.5141
-15 9 11 1.5234 -0.0336
-15 9 12 0.6861 1.2087
-15 9 13 -3.0389 0.6959
-15 9 14 -1.5989 -0.0126
-15 11 1 1.5046 0.1143
-15 11 2 -0.3999 -2.3646
-15 11 3 0.5592 1.8254
-15 11 4 4.0763 1.0670
-15 11 5 -1.4916 -0.6583
-15 11 6 2.0536 -0.7571
-15 11 7 0.1735 1.2301
-15 11 8 2.4611 1.3861
-15 11 9 -2.3830 0.4889
-15 11 10 4.5885 -0.2924
-15 11 11 0.8430 -2.4807
-15 11 12 0.8876 1.4035
-15 13 1 1.5815 0.1748
-15 13 2 -0.2013 -1.1005
-15 13 3 0.4672 0.7510
-15 13 4 -1.3307 0.3610
-15 13 5 -0.6106 -0.1238
-15 13 6 0.3734 -0.1790
-15 13 7 1.7808 -0.2410
-15 13 8 -0.8259 1.1213
-14 0 2 -2.6792 2.0017
-14 0 4 -5.8894 6.0588
-14 0 6 0.0943 5.2569
-14 0 8 -6.5160 -3.0562
-14 0 10 -6.3674 2.9452
-14 0 12 0.0151 1.3199
-14 0 14 -0.9869 -0.7871
-14 0 16 -2.1989 0.7887
-14 0 18 -2.5234 3.0393
-14 0 20 0.1761 -0.7793
-14 2 1 -0.6573 -2.5735
-14 2 2 0.6326 -2.2207
-14 2 3 3.4955 1.6737
-14 2 4 -2.0000 -0.8709
-14 2 5 0.5869 2.9536
-14 2 6 1.5073 -0.2258
-14 2 7 -0.6218 7.0237
-14 2 8 2.1225 -5.5318
-14 2 9 -3.5085 1.2031
-14 2 10 -1.6742 -0.5493
-14 2 11 -9.7886 -0.3881
-14 2 12 -1.6912 -0.5499
-14 2 13 -5.0282 1.8958
-14 2 14 1.5463 -2.2390
-14 2 15 -3.4507 -2.1131
-14 2 16 3.5507 0.9934
-14 2 17 2.3016 -0.8465
-14 2 18 1.0435 0.4354
-14 2 19 1.9079 -2.2141
-14 2 20 -1.3907 -0.5785
-14 2 21 1.0834 0.8446
-14 4 1 1.5480 -0.3400
-14 4 2 2.3072 2.3618
-14 4 3 -1.1651 -0.8053
-14 4 4 3.9840 -2.0768
-14 4 5 -6.7303 0.3968
-14 4 6 1.8981 0.8529
-14 4 7 1.5370 -1.3281
-14 4 8 0.7893 -0.3941
-14 4 9 1.3238 -1.8512
-14 4 10 3.9221 0.5043
-14 4 11 1.6536 -0.3115
-14 4 12 1.0011 3.7583
-14 4 13 4.5371 -1.4114
-14 4 14 0.2914 0.2607
-14 4 15 0.6764 -1.3728
-14 4 16 2.0478 -2.0153
-14 4 17 2.8553 2.4871
-14 4 18 -0.0650 -0.1378
-14 4 19 -0.1587 -0.5211
-14 4 20 0.5628 0.9902
-14 4 21 -0.2599 -0.5285
-14 6 1 -0.7213 4.5715
-14 6 2 -0.6231 -0.9151
-14 6 3 3.5722 -1.0560
-14 6 4 -0.8654 -1.4448
-14 6 5 2.5167 1.4925
-14 6 6 2.8462 2.0266
-14 6 7 5.8275 0.1001
-14 6 8 0.1239 4.2147
-14 6 9 0.5666 1.5696
-14 6 10 2.5772 1.0802
-14 6 11 1.8673 3.2230
-14 6 12 -3.3773 -2.0373
-14 6 13 1.5152 -0.0795
-14 6 14 0.3226 1.1073
-14 6 15 -1.2166 0.8424
-14 6 16 1.6670 -1.3814
-14 6 17 -0.6921 -1.3302
-14 6 18 -3.7440 -1.9939
-14 6 19 -1.4650 -1.0308
-14 6 20 1.1526 -1.5250
-14 8 1 -3.1715 -1.3995
-14 8 2 1.4878 -0.5597
-14 8 3 1.6997 -0.9474
-14 8 4 1.8076 0.6599
-14 8 5 -3.2164 -5.3921
-14 8 6 2.4209 -1.4981
-14 8 7 -4.0575 -0.6086
-14 8 8 -2.5102 0.4710
-14 8 9 2.2173 -0.6394
-14 8 10 2.1869 0.8836
-14 8 11 -0.2594 -3.1948
-14 8 12 -2.2258 -0.5732
-14 8 13 -2.7256 -2.6295
-14 8 14 -0.9890 -0.4218
-14 8 15 2.5948 2.1545
-14 8 16 1.1448 1.4742
-14 8 17 0.2461 0.4476
-14 8 18 -0.8036 1.0296
-14 8 19 -1.1273 2.5038
-14 10 1 -4.8506 1.9786
-14 10 2 1.6813 0.9200
-14 10 3 0.0599 2.3077
-14 10 4 -4.6236 0.6709
-14 10 5 1.6825 -4.9681
-14 10 6 -2.0206 0.0570
-14 10 7 -0.6210 0.2271
-14 10 8 -2.1355 1.9332
-14 10 9 1.7726 -0.6230
-14 10 10 0.3202 -1.9741
-14 10 11 -0.3791 1.7105
-14 10 12 0.1369 0.2015
-14 10 13 -4.7232 0.9293
-14 10 14 -1.7117 0.3853
-14 10 15 -1.9994 -0.9674
-14 10 16 -2.2625 2.2590
-14 10 17 -1.5146 -1.5994
-14 10 18 1.5940 -1.8595
-14 12 1 1.9723 -1.2626
-14 12 2 0.0250 -0.8726
-14 12 3 -0.0848 -0.3436
-14 12 4 -1.0410 -1.0856
-14 12 5 -1.1069 -0.2571
-14 12 6 0.4894 -2.1076
-14 12 7 1.6503 1.4969
-14 12 8 -1.0053 -2.2016
-14 12 9 0.6089 -1.4709
-14 12 10 -0.1015 -2.0162
-14 12 11 2.3128 1.4010
-14 12 12 1.5876 -1.1224
-14 12 13 1.0582 -2.0144
-14 12 14 1.4167 -3.3086
-14 12 15 1.2313 0.7267
-14 12 16 -1.2732 0.5806
-14 14 1 -0.6850 2.2783
-14 14 2 -1.1581 -0.4987
-14 14 3 0.6118 -1.2408
-14 14 4 -1.7544 1.4072
-14 14 5 1.6669 -0.9563
-14 14 6 -1.9741 2.0079
-14 14 7 3.1860 3.4134
-14 14 8 -1.8585 -1.1563
-14 14 9 -2.4788 -0.3160
-14 14 10 -0.3224 -0.6956
-14 14 11 -0.6549 1.0525
-14 14 12 0.3440 3.0151
-14 14 13 0.0210 0.6182
-14 14 14 0.5509 1.8092
-14 16 1 2.1821 3.0927
-14 16 2 0.2372 -0.2713
-14 16 3 1.1715 -0.2716
-14 16 4 2.0224 -2.7284
-14 16 5 -2.1154 1.2791
-14 16 6 1.5009 0.1019
-14 16 7 -2.2858 1.8624
-14 16 8 2.0328 0.7895
-14 16 9 -2.9561 -1.8858
-14 16 10 2.6308 0.3768
-14 16 11 0.1954 -0.8778
-13 1 1 -0.2732 4.2554
-13 1 2 2.9081 3.4567
-13 1 3 0.6454 3.8656
-13 1 4 -3.6770 -1.9705
-13 1 5 1.1045 -0.8109
-13 1 6 -2.8393 1.6447
-13 1 7 -0.9522 5.5231
-13 1 8 6.5908 0.2956
-13 1 9 -2.3567 0.8683
-13 1 10 0.0936 -3.4918
-13 1 11 -0.1361 0.8935
-13 1 12 1.7588 4.5919
-13 1 13 2.7152 4.1676
-13 1 14 1.5649 -0.9379
-13 1 15 -0.6350 4.3627
-13 1 16 1.4092 -0.2258
-13 1 17 -1.3837 0.1915
-13 1 18 2.4918 -2.2592
-13 1 19 -3.7504 -2.4762
-13 1 20 2.8562 -1.9570
-13 1 21 -0.1923 -2.0495
-13 1 22 0.5781 0.4544
-13 1 23 0.0399 -2.3686
-13 1 24 0.9508 -0.1706
-13 3 1 -7.9396 -1.6704
-13 3 2 0.9118 1.2195
-13 3 3 1.9899 -6.2930
-13 3 4 -0.4388 0.3523
-13 3 5 -1.3436 -4.8036
-13 3 6 3.7172 -2.7836
-13 3 7 -5.1688 2.3844
-13 3 8 -0.6774 -1.5541
-13 3 9 5.6504 -5.6654
-13 3 10 -5.4371 0.3609
-13 3 11 -1.9300 -7.4052
-13 3 12 -2.6196 -5.1579
-13 3 13 -3.8300 -3.5249
-13 3 14 -1.2627 -2.1628
-13 3 15 -0.5188 -1.1609
-13 3 16 0.9978 0.7363
-13 3 17 -1.0277 -2.5126
-13 3 18 -2.8161 0.2040
-13 3 19 -2.8906 -4.6711
-13 3 20 -1.0266 1.5036
-13 3 21 0.1074 -2.0717
-13 3 22 -1.1261 2.7321
-13 3 23 -0.6049 -0.5588
-13 3 24 -0.8695 0.9346
-13 5 1 1.3732 1.6262
-13 5 2 0.3773 -3.4601
-13 5 3 4.2121 6.0823
-13 5 4 -1.6693 -0.9395
-13 5 5 4.2621 -2.8544
-13 5 6 -3.9235 1.6108
-13 5 7 -4.4146 0.7589
-13 5 8 -1.8420 2.0943
-13 5 9 1.6012 4.1119
-13 5 10 -0.0582 5.0280
-13 5 11 1.6644 3.5893
-13 5 12 -1.3956 -1.1837
-13 5 13 0.1335 4.3609
-13 5 14 -3.0919 2.8488
-13 5 15 -1.0304 1.3959
-13 5 16 -0.9000 -0.0001
-13 5 17 -0.5310 1.6336
-13 5 18 -2.8984 0.4514
-13 5 19 1.6326 2.4873
-13 5 20 -0.5006 -0.2722
-13 5 21 2.2457 2.2171
-13 5 22 -1.6551 -2.7158
-13 5 23 0.0429 0.7559
-13 5 24 -0.2888 -2.4492
-13 7 1 -0.1361 -1.8053
-13 7 2 -2.1413 4.8492
-13 7 3 -3.2707 1.9835
-13 7 4 4.4012 -1.5195
-13 7 5 0.9059 0.1126
-13 7 6 -2.1364 -1.8019
-13 7 7 -1.6344 7.1423
-13 7 8 2.5047 -1.5450
-13 7 9 0.4596 3.0469
-13 7 10 2.2089 -0.8266
-13 7 11 -0.8018 -1.6459
-13 7 12 -0.0198 -0.1226
-13 7 13 -3.2951 -3.3920
-13 7 14 1.7907 2.7898
-13 7 15 -3.2706 0.4200
-13 7 16 1.4102 -1.7596
-13 7 17 2.8639 -2.8838
-13 7 18 1.2753 0.4079
-13 7 19 -0.3506 -2.6928
-13 7 20 1.1467 2.0291
-13 7 21 -1.0286 0.8461
-13 7 22 -0.3957 0.2923
-13 7 23 0.2476 -0.0830
-13 9 1 0.2642 -1.9727
-13 9 2 -2.4712 -0.6355
-13 9 3 0.0859 3.4985
-13 9 4 1.5024 -2.4904
-13 9 5 -0.6083 -3.5175
-13 9 6 1.5974 0.4764
-13 9 7 -3.4640 -2.3458
-13 9 8 4.2515 -0.6221
-13 9 9 -0.3953 -3.6824
-13 9 10 4.1723 -0.2735
-13 9 11 1.6259 0.2977
-13 9 12 0.9778 -0.1756
-13 9 13 3.7288 0.1139
-13 9 14 0.3806 3.1179
-13 9 15 0.2952 5.4429
-13 9 16 -0.9356 4.4519
-13 9 17 -0.5456 2.7888
-13 9 18 0.7640 -0.1685
-13 9 19 0.6749 2.0096
-13 9 20 -1.1708 -0.3622
-13 9 21 2.2677 -0.5613
-13 9 22 0.1063 1.4304
-13 11 1 -0.8536 4.5480
-13 11 2 4.0192 1.6261
-13 11 3 -4.3573 1.2962
-13 11 4 0.5528 2.7697
-13 11 5 3.5742 0.4601
-13 11 6 0.1345 3.8364
-13 11 7 2.1845 0.7163
-13 11 8 -3.1438 -0.5258
-13 11 9 0.8816 -4.4974
-13 11 10 -4.1561 2.0580
-13 11 11 3.0023 1.6023
-13 11 12 -1.3191 -0.3634
-13 11 13 3.7884 2.6477
-13 11 14 2.2920 -3.7003
-13 11 15 -0.6972 0.5816
-13 11 16 0.8360 -1.0110
-13 11 17 -2.1834 -1.9438
-13 11 18 1.2865 -0.9343
-13 11 19 0.2655 1.7827
-13 11 20 -1.8521 -0.2948
-13 11 21 1.5659 -1.9612
-13 13 1 -2.7946 -6.5721
-13 13 2 2.7516 -0.2992
-13 13 3 1.0674 -2.1243
-13 13 4 -1.2129 -2.4724
-13 13 5 -0.6759 -0.3477
-13 13 6 -2.4027 0.7212
-13 13 7 -0.3740 0.1314
-13 13 8 -1.2886 -0.9864
-13 13 9 -0.0910 -0.5867
-13 13 10 -0.3391 -4.1120
-13 13 11 -2.9748 1.5006
-13 13 12 1.1550 1.0107
-13 13 13 -0.6337 -4.6998
-13 13 14 3.9721 2.1641
-13 13 15 0.0441 -4.7503
-13 13 16 -0.2491 0.0809
-13 13 17 0.5784 -2.2966
-13 13 18 -1.2289 0.3428
-13 13 19 -0.0007 0.5526
-13 15 1 -0.2321 3.9479
-13 15 2 -0.4630 0.1782
-13 15 3 1.6470 3.0714
-13 15 4 1.2544 0.6083
-13 15 5 -2.0836 1.6069
-13 15 6 -0.4570 0.7534
-13 15 7 -1.4924 2.5171
-13 15 8 2.2506 -0.7301
-13 15 9 -1.3807 -1.7523
-13 15 10 3.6995 -0.7300
-13 15 11 -3.5904 2.1972
-13 15 12 -0.3385 1.6317
-13 15 13 -1.5707 -0.0528
-13 15 14 -0.1471 -0.9817
-13 15 15 0.9667 -0.5387
-13 15 16 -0.7711 -1.8086
-13 15 17 4.0555 0.5007
-13 17 1 -0.2876 -4.0481
-13 17 2 1.7595 -0.1163
-13 17 3 1.5767 -2.5502
-13 17 4 0.1585 0.0534
-13 17 5 1.3253 -2.8328
-13 17 6 -1.3010 0.1298
-13 17 7 1.2399 -0.7325
-13 17 8 -2.6608 1.7724
-13 17 9 -0.2119 -2.4817
-13 17 10 -1.1123 0.2878
-13 17 11 1.3712 -1.0630
-13 17 12 -2.3001 -0.6158
-13 17 13 0.8939 -4.4302
-13 17 14 -1.8065 -0.3247
-13 17 15 -0.3787 0.2671
-13 19 1 -0.2893 3.0049
-13 19 2 -1.8149 0.6845
-13 19 3 -1.3225 3.2003
-13 19 4 -0.2731 0.0706
-13 19 5 -0.9398 1.3837
-13 19 6 1.2612 -0.5777
-13 19 7 1.3775 0.1985
-13 19 8 2.5661 2.3509
-13 19 9 -0.5110 -0.8058
-13 19 10 0.5785 3.4448
-13 19 11 0.5699 3.4629
-12 0 2 2.7181 3.2848
-12 0 4 1.9282 -1.6463
-12 0 6 -6.1378 2.7196
-12 0 8 4.0701 -1.4975
-12 0 10 8.6428 -6.7940
-12 0 12 -5.3019 1.3436
-12 0 14 0.4466 2.9120
-12 0 16 0.9699 4.7276
-12 0 18 -0.3714 -3.9278
-12 0 20 -2.8289 -1.6109
-12 0 22 -1.7957 2.3598
-12 0 24 -0.5915 4.5339
-12 0 26 1.2324 0.3148
-12 2 1 -7.8661 -5.2010
-12 2 2 -3.4569 3.4003
-12 2 3 -2.1366 0.6706
-12 2 4 4.2551 -3.8875
-12 2 5 2.8490 1.4019
-12 2 6 0.9089 -0.1905
-12 2 7 -7.0591 -2.4062
-12 2 8 -5.2991 4.3110
-12 2 9 -1.4468 5.9230
-12 2 10 0.9027 -2.2805
-12 2 11 -0.5406 -3.6201
-12 2 12 -2.1165 5.2619
-12 2 13 -1.5069 -0.3582
-12 2 14 2.0103 -0.3648
-12 2 15 0.1791 1.7858
-12 2 16 -1.6522 -3.0762
-12 2 17 0.9460 -0.9041
-12 2 18 0.2972 -1.8021
-12 2 19 -0.8396 0.3455
-12 2 20 1.0030 -0.8011
-12 2 21 -0.0791 1.8006
-12 2 22 0.6864 -1.9665
-12 2 23 0.3872 0.4993
-12 2 24 0.7322 -2.2403
-12 2 25 1.5094 0.8501
-12 2 26 0.0781 -0.6897
-12 4 1 -1.9618 0.3971
-12 4 2 3.0602 0.2547
-12 4 3 0.4275 2.2755
-12 4 4 -2.1246 2.0619
-12 4 5 3.2526 2.3444
-12 4 6 -0.5986 -0.8291
-12 4 7 0.0590 -2.8667
-12 4 8 -0.1793 3.2852
-12 4 9 1.1752 0.9960
-12 4 10 1.8528 -1.1262
-12 4 11 1.4410 -3.3686
-12 4 12 -0.5900 -1.6774
-12 4 13 6.2239 -2.6741
-12 4 14 -1.4746 -0.3128
-12 4 15 -1.0445 -0.9245
-12 4 16 1.5776 3.0663
-12 4 17 0.6442 2.8727
-12 4 18 0.9272 2.9937
-12 4 19 -0.2939 1.7949
-12 4 20 -0.4387 2.1252
-12 4 21 -2.7618 0.8560
-12 4 22 0.4801 2.5810
-12 4 23 -4.0942 -0.9926
-12 4 24 -0.4137 -0.3174
-12 4 25 -0.9584 -1.1828
-12 4 26 -0.9498 0.8907
-12 6 1 -6.1663 -0.6960
-12 6 2 -3.7607 4.3404
-12 6 3 2.9173 -1.9394
-12 6 4 -0.0588 -1.9554
-12 6 5 1.9999 0.1299
-12 6 6 9.0033 -2.4557
-12 6 7 -2.1116 -2.3716
-12 6 8 2.9496 -0.6930
-12 6 9 5.1084 -1.0171
-12 6 10 -1.7020 -1.5268
-12 6 11 0.1912 2.3710
-12 6 12 4.3238 -3.2873
-12 6 13 1.7375 2.0578
-12 6 14 -2.8049 -2.0405
-12 6 15 -1.4021 2.9829
-12 6 16 1.3073 -1.6087
-12 6 17 1.2547 0.7026
-12 6 18 -1.5830 -2.5151
-12 6 19 0.7020 -2.6230
-12 6 20 1.8235 -0.3434
-12 6 21 4.2860 -2.6943
-12 6 22 2.4140 1.1234
-12 6 23 2.3598 -0.5564
-12 6 24 -2.0327 -0.0356
-12 6 25 1.3385 1.6150
-12 6 26 -0.6586 1.0603
-12 8 1 0.2379 -6.2051
-12 8 2 3.0193 -0.7306
-12 8 3 -1.6912 2.4124
-12 8 4 -2.7508 0.9269
-12 8 5 2.4121 0.6079
-12 8 6 -3.0896 2.6133
-12 8 7 -2.8167 -3.8707
-12 8 8 -2.4209 1.2351
-12 8 9 -0.6542 -0.3032
-12 8 10 -6.2749 -1.8634
-12 8 11 -5.4306 1.3067
-12 8 12 0.2801 2.1056
-12 8 13 -4.5035 -1.1010
-12 8 14 1.2546 1.2582
-12 8 15 -1.6973 0.5986
-12 8 16 3.6726 -3.8020
-12 8 17 -1.8903 -2.5016
-12 8 18 2.6606 0.4137
-12 8 19 -3.8014 -0.0216
-12 8 20 1.2786 -1.0384
-12 8 21 0.9357 0.0714
-12 8 22 -1.3853 -2.1049
-12 8 23 -0.3544 -0.1153
-12 8 24 -0.3943 0.6977
-12 8 25 0.4056 -0.9377
-12 10 1 4.5522 -0.7703
-12 10 2 -5.4858 3.8742
-12 10 3 -4.3595 -3.0577
-12 10 4 -1.7502 4.4730
-12 10 5 1.5971 1.5525
-12 10 6 -0.6751 -4.2834
-12 10 7 -2.5905 1.6382
-12 10 8 -1.2236 -2.6533
-12 10 9 0.8998 -1.3666
-12 10 10 -2.0308 0.5194
-12 10 11 4.4398 0.4520
-12 10 12 -0.6994 0.4222
-12 10 13 4.1557 -2.4964
-12 10 14 -1.5740 -1.5700
-12 10 15 0.4372 -3.4820
-12 10 16 -4.9230 0.7219
-12 10 17 -0.3340 -2.8895
-12 10 18 -2.7371 4.4668
-12 10 19 0.1482 -0.3174
-12 10 20 -0.1788 1.5632
-12 10 21 0.5132 0.1382
-12 10 22 0.2911 -0.5222
-12 10 23 -0.7584 1.1083
-12 10 24 -3.0791 0.0984
-12 12 1 0.7170 2.2914
-12 12 2 0.0371 -0.8479
-12 12 3 1.2261 3.5471
-12 12 4 3.0210 -0.6273
-12 12 5 0.9070 1.5890
-12 12 6 0.1852 0.1409
-12 12 7 0.8769 2.0447
-12 12 8 -0.4218 3.2818
-12 12 9 -1.3755 0.1210
-12 12 10 -0.5289 -1.8194
-12 12 11 -5.4559 3.6057
-12 12 12 -0.8842 -2.3743
-12 12 13 -0.8172 1.3141
-12 12 14 2.4906 -0.4224
-12 12 15 -0.3819 0.0631
-12 12 16 2.9437 -0.4682
-12 12 17 -1.6553 1.8825
-12 12 18 0.7804 -1.1411
-12 12 19 0.2971 1.3266
-12 12 20 -3.5569 1.2387
-12 12 21 3.6654 0.1179
-12 12 22 0.7035 -0.4571
-12 12 23 -0.1003 -0.9761
-12 14 1 -2.7192 -4.8352
-12 14 2 -0.5583 5.9797
-12 14 3 -2.5035 -3.0412
-12 14 4 -1.4087 -1.4044
-12 14 5 0.1554 -1.1808
-12 14 6 -4.0599 -4.2736
-12 14 7 -0.0354 5.7819
-12 14 8 4.4310 1.4829
-12 14 9 0.5980 1.9502
-12 14 10 6.4805 1.5309
-12 14 11 0.1127 2.0226
-12 14 12 0.6519 2.0928
-12 14 13 -1.3757 1.7504
-12 14 14 0.6793 1.9779
-12 14 15 -2.4400 1.1734
-12 14 16 -0.7629 1.2953
-12 14 17 0.8512 -0.0232
-12 14 18 -0.9997 -2.4389
-12 14 19 0.0914 -0.3102
-12 14 20 -0.5411 -0.8684
-12 14 21 -0.0800 -0.3896
-12 16 1 0.4244 0.1711
-12 16 2 2.9165 2.8874
-12 16 3 0.8016 4.5981
-12 16 4 4.3989 -2.0876
-12 16 5 1.1613 -1.9161
-12 16 6 4.1854 2.8043
-12 16 7 0.3052 -1.2987
-12 16 8 -0.5440 4.3093
-12 16 9 1.5989 -1.8469
-12 16 10 -2.3371 1.7319
-12 16 11 -1.2483 -0.7968
-12 16 12 -3.4141 -0.0919
-12 16 13 0.1605 -4.4080
-12 16 14 -0.8653 2.4050
-12 16 15 -1.0498 0.6284
-12 16 16 2.1927 3.1156
-12 16 17 0.0772 2.5145
-12 16 18 0.9795 0.3297
-12 16 19 -0.1067 -1.1868
-12 16 20 0.5548 1.0614
-12 18 1 1.8567 -0.9676
-12 18 2 0.4378 2.4795
-12 18 3 -1.1994 1.5228
-12 18 4 -2.6821 -3.6191
-12 18 5 0.8388 -3.4119
-12 18 6 -1.6182 -2.9643
-12 18 7 2.1551 0.9620
-12 18 8 1.1363 -3.8564
-12 18 9 1.0312 -0.5465
-12 18 10 2.2088 0.6290
-12 18 11 -3.1275 1.7282
-12 18 12 0.5317 -0.8191
-12 18 13 0.4488 -1.2750
-12 18 14 -0.2616 -1.4604
-12 18 15 0.4715 -0.4408
-12 18 16 -1.5788 -0.8440
-12 18 17 3.5433 -1.2580
-12 20 1 0.3050 0.6347
-12 20 2 -0.5043 3.1785
-12 20 3 -0.2505 -0.5456
-12 20 4 -2.2130 -2.4633
-12 20 5 -1.0663 -1.1589
-12 20 6 -1.1303 0.7919
-12 20 7 -1.5861 -0.9485
-12 20 8 0.9518 -0.8853
-12 20 9 -0.1590 -3.0778
-12 20 10 0.1777 -1.2443
-12 20 11 1.4182 0.0735
-12 20 12 1.6469 0.1606
-12 20 13 3.4049 -1.7679
-12 20 14 2.1210 1.2113
-12 22 1 1.6539 0.1826
-12 22 2 1.0627 -1.5956
-12 22 3 1.4694 0.9674
-12 22 4 1.7952 -0.0655
-12 22 5 -0.6012 1.2775
-12 22 6 0.7817 0.9237
-12 22 7 -0.1310 2.9390
-12 22 8 0.8585 3.9316
-12 22 9 -0.1311 -0.4940
-11 1 1 3.5584 3.3504
-11 1 2 -9.0170 4.5930
-11 1 3 -4.2267 -1.0731
-11 1 4 2.4523 1.3504
-11 1 5 -0.7500 -5.2102
-11 1 6 -0.5132 -1.8002
-11 1 7 5.7728 1.8200
-11 1 8 -5.5256 0.1550
-11 1 9 3.8910 5.4671
-11 1 10 -0.3173 -0.9497
-11 1 11 -1.2289 -0.7711
-11 1 12 -3.8487 -4.2161
-11 1 13 -2.8065 -1.5838
-11 1 14 4.0424 3.8253
-11 1 15 -1.1382 -3.2752
-11 1 16 -2.5511 1.7270
-11 1 17 -0.6349 2.5262
-11 1 18 -1.0757 2.0825
-11 1 19 -1.3240 -0.1907
-11 1 20 -2.5976 -3.2819
-11 1 21 -0.9133 0.5674
-11 1 22 -2.6223 1.4879
-11 1 23 0.7157 -0.1275
-11 1 24 0.9610 -0.4388
-11 1 25 1.7818 -0.8185
-11 1 26 2.4636 0.3288
-11 1 27 1.5820 -1.2702
-11 1 28 0.2088 -1.4470
-11 3 1 1.5912 -3.0920
-11 3 2 0.9137 -0.6973
-11 3 3 -3.8997 3.7452
-11 3 4 0.6773 1.1649
-11 3 5 0.9663 4.7483
-11 3 6 -0.1833 1.3188
-11 3 7 2.2659 0.7814
-11 3 8 2.0279 -5.1790
-11 3 9 -9.4508 5.7275
-11 3 10 5.4147 2.5254
-11 3 11 -2.9980 0.4694
-11 3 12 1.4563 0.7218
-11 3 13 0.4062 1.2197
-11 3 14 -1.9190 -3.4311
-11 3 15 -0.3365 -0.0467
-11 3 16 -4.4393 1.6762
-11 3 17 -0.6635 4.3660
-11 3 18 2.0705 -0.4368
-11 3 19 1.3376 0.9282
-11 3 20 3.1853 -3.1254
-11 3 21 3.5881 1.6126
-11 3 22 1.5422 -0.2376
-11 3 23 -0.6267 -2.7988
-11 3 24 -0.6703 -1.5629
-11 3 25 -3.0994 1.2080
-11 3 26 -1.8955 0.7256
-11 3 27 -1.6554 1.1023
-11 3 28 -0.2354 -1.6126
-11 5 1 10.5132 -1.0133
-11 5 2 -1.7057 2.1334
-11 5 3 0.7127 -3.5920
-11 5 4 -0.3717 -1.3957
-11 5 5 -3.1603 2.3973
-11 5 6 1.7789 2.9856
-11 5 7 2.8438 -0.3161
-11 5 8 2.6127 -0.8405
-11 5 9 -4.3937 -4.6951
-11 5 10 0.8215 2.3605
-11 5 11 1.7841 -8.6724
-11 5 12 -2.0600 6.2053
-11 5 13 2.1267 -0.4618
-11 5 14 -0.4192 0.3557
-11 5 15 0.3437 1.2819
-11 5 16 1.3690 0.1829
-11 5 17 3.0494 2.1180
-11 5 18 -2.8671 -1.6118
-11 5 19 -1.3739 1.6118
-11 5 20 1.4036 1.3645
-11 5 21 -4.4426 0.5711
-11 5 22 -0.8277 1.4958
-11 5 23 -3.2217 -0.5668
-11 5 24 -2.1626 0.4236
-11 5 25 1.8088 1.7970
-11 5 26 -0.0890 2.3423
-11 5 27 -0.1070 -0.8366
-11 5 28 1.1824 0.6004
-11 7 1 -5.8037 0.7327
-11 7 2 -5.3497 1.1026
-11 7 3 0.0163 1.8680
-11 7 4 1.4368 -3.8376
-11 7 5 3.7498 0.2188
-11 7 6 -2.4451 4.9544
-11 7 7 0.7778 -0.9938
-11 7 8 -2.5239 3.9781
-11 7 9 -0.5696 3.4888
-11 7 10 -0.5943 -1.5688
-11 7 11 0.4613 4.0318
-11 7 12 -3.4169 1.9031
-11 7 13 6.8992 0.2720
-11 7 14 -0.4068 -0.1695
-11 7 15 0.0306 -1.2438
-11 7 16 4.5756 -2.4627
-11 7 17 -1.2334 1.5827
-11 7 18 1.0589 -0.8587
-11 7 19 1.4019 1.1703
-11 7 20 2.0430 2.7853
-11 7 21 2.8327 -2.0132
-11 7 22 1.7658 2.0878
-11 7 23 -0.4149 0.4476
-11 7 24 1.0532 -0.6295
-11 7 25 1.7886 -0.1427
-11 7 26 -0.2987 1.6140
-11 7 27 0.7180 -0.2609
-11 9 1 4.7600 1.6978
-11 9 2 -5.7873 -5.4964
-11 9 3 -6.2949 6.8114
-11 9 4 -0.4083 -4.9562
-11 9 5 -4.4732 1.5977
-11 9 6 3.7665 -0.1063
-11 9 7 0.5383 -3.9996
-11 9 8 0.0720 0.9264
-11 9 9 6.9240 0.1835
-11 9 10 0.6495 1.1612
-11 9 11 3.7965 0.7779
-11 9 12 0.0333 -1.6956
-11 9 13 0.4567 1.1373
-11 9 14 0.0760 -4.5032
-11 9 15 -3.2301 4.1658
-11 9 16 0.9512 2.3466
-11 9 17 0.7274 -4.1873
-11 9 18 -0.9359 -0.3588
-11 9 19 -0.2431 -0.9021
-11 9 20 -0.2924 -3.8638
-11 9 21 0.4458 -0.2198
-11 9 22 2.4010 -0.9760
-11 9 23 -1.2491 -1.7651
-11 9 24 -2.2089 -3.0938
-11 9 25 0.7175 0.4410
-11 9 26 1.7302 1.1047
-11 9 27 0.3642 1.0706
-11 11 1 -3.4790 -1.3837
-11 11 2 3.5098 0.7062
-11 11 3 7.6461 -2.5096
-11 11 4 2.1677 1.7088
-11 11 5 2.9785 -3.8075
-11 11 6 4.0769 -0.0313
-11 11 7 -0.9949 0.9639
-11 11 8 -3.7435 -0.7270
-11 11 9 2.1330 3.7649
-11 11 10 0.9166 -3.3205
-11 11 11 -2.5306 0.9654
-11 11 12 1.2258 -1.4682
-11 11 13 -4.2097 -3.2709
-11 11 14 -2.3632 1.1430
-11 11 15 -0.3483 1.2425
-11 11 16 -0.3966 -1.7434
-11 11 17 -1.1061 -0.9740
-11 11 18 2.0957 -0.1739
-11 11 19 -3.6091 0.5153
-11 11 20 -1.3291 2.4987
-11 11 21 0.7807 0.2256
-11 11 22 -1.7431 1.9571
-11 11 23 1.4154 -1.0599
-11 11 24 -2.8427 0.5866
-11 11 25 -0.3563 0.7161
-11 11 26 1.2498 1.5972
-11 13 1 3.7632 0.9902
-11 13 2 -4.1139 2.4473
-11 13 3 -0.8954 -1.0461
-11 13 4 -0.3660 2.8042
-11 13 5 -6.1104 -1.5385
-11 13 6 0.9886 -2.5679
-11 13 7 -0.1609 3.4197
-11 13 8 1.4766 1.1039
-11 13 9 1.0647 -3.8337
-11 13 10 4.9857 1.1462
-11 13 11 -3.7425 -1.5624
-11 13 12 -3.4223 -0.4547
-11 13 13 0.8213 2.3212
-11 13 14 0.3979 1.3373
-11 13 15 1.3173 1.8376
-11 13 16 1.3463 0.1052
-11 13 17 0.5120 -2.3105
-11 13 18 0.1241 0.4375
-11 13 19 1.6430 -1.7006
-11 13 20 -0.2989 -1.3717
-11 13 21 -0.8247 1.2388
-11 13 22 0.8079 0.2572
-11 13 23 -0.3582 0.0167
-11 13 24 0.5124 -0.9830
-11 13 25 -0.0568 -0.8820
-11 15 1 0.5241 -0.1137
-11 15 2 -0.4918 0.0786
-11 15 3 -3.2520 -2.1240
-11 15 4 2.4216 -1.5002
-11 15 5 0.0068 -1.1206
-11 15 6 -1.6571 -1.4416
-11 15 7 0.8128 -1.3086
-11 15 8 -2.2011 -0.0730
-11 15 9 5.7849 -1.8438
-11 15 10 -1.6338 -1.4499
-11 15 11 3.9921 2.2950
-11 15 12 -0.9366 -3.1598
-11 15 13 2.8709 -0.1558
-11 15 14 3.6558 0.0746
-11 15 15 -0.2325 -0.4932
-11 15 16 2.9021 3.3872
-11 15 17 -0.6284 0.6730
-11 15 18 2.3297 1.0602
-11 15 19 -0.6413 -0.6129
-11 15 20 -3.4121 -0.5871
-11 15 21 0.3681 -0.6923
-11 15 22 -0.5264 -1.6986
-11 15 23 0.0775 0.2998
-11 17 1 -2.7498 -1.4409
-11 17 2 -3.0159 3.2962
-11 17 3 -2.1959 -3.3707
-11 17 4 0.5834 -4.2551
-11 17 5 4.2638 -0.3526
-11 17 6 -3.1018 -0.6768
-11 17 7 -1.1228 0.7777
-11 17 8 1.0927 -3.9786
-11 17 9 -1.5852 -0.4605
-11 17 10 1.4607 -0.5504
-11 17 11 -5.5897 0.5092
-11 17 12 2.5124 2.0345
-11 17 13 -0.8641 -0.1269
-11 17 14 -1.3118 0.6383
-11 17 15 -0.7637 -1.4522
-11 17 16 -3.1400 0.1369
-11 17 17 1.2005 0.7448
-11 17 18 -0.9311 -0.4816
-11 17 19 0.8896 1.4435
-11 17 20 -0.5274 3.1285
-11 17 21 0.4444 1.1928
-11 19 1 3.8155 -2.2470
-11 19 2 -1.1199 0.5422
-11 19 3 -1.4536 3.7432
-11 19 4 -1.5331 -1.2044
-11 19 5 -2.0053 3.3837
-11 19 6 -1.3364 3.3475
-11 19 7 -3.4488 2.0780
-11 19 8 1.3188 0.3159
-11 19 9 -0.4676 -0.5103
-11 19 10 -2.4194 -1.3814
-11 19 11 -1.1137 -0.4489
-11 19 12 0.7247 -1.2431
-11 19 13 1.5230 0.3116
-11 19 14 -1.5811 -1.2767
-11 19 15 -2.6498 -0.6317
-11 19 16 -1.6492 -2.9308
-11 19 17 -1.3636 -0.0924
-11 19 18 0.0176 -2.4471
-11 19 19 0.6130 -0.2496
-11 21 1 -2.2426 -1.9621
-11 21 2 1.1393 1.4565
-11 21 3 1.1696 0.3260
-11 21 4 1.6703 1.2626
-11 21 5 2.4767 -1.1819
-11 21 6 -3.9278 2.7457
-11 21 7 -0.5877 -0.3345
-11 21 8 -1.8706 0.2885
-11 21 9 0.6204 -2.9616
-11 21 10 -0.0054 0.4070
-11 21 11 -1.2390 -3.6148
-11 21 12 2.1612 1.5486
-11 21 13 -0.4122 -2.1329
-11 21 14 1.5081 0.3493
-11 21 15 0.9871 0.5355
-11 21 16 1.2128 1.9362
-11 23 1 -0.1539 0.0444
-11 23 2 0.1298 -1.0038
-11 23 3 -0.8029 2.9751
-11 23 4 0.4603 -1.1533
-11 23 5 -0.4682 1.6266
-11 23 6 2.8809 -0.0654
-11 23 7 -0.4293 3.2539
-11 23 8 0.2619 0.4948
-11 23 9 -0.4018 0.9752
-11 23 10 -0.0996 -1.0969
-11 23 11 0.5350 2.9158
-11 23 12 -1.0532 0.4809
-10 0 2 -6.8523 0.0056
-10 0 4 -0.3328 7.5670
-10 0 6 5.4185 6.7104
-10 0 8 -2.4523 2.1843
-10 0 10 -5.9242 -3.7400
-10 0 12 -0.1599 -1.3434
-10 0 14 8.1724 1.2913
-10 0 16 3.4445 -1.9672
-10 0 18 4.5391 1.1819
-10 0 20 4.9017 1.1354
-10 0 22 -2.4166 0.1616
-10 0 24 1.5268 0.3397
-10 0 26 0.2973 3.9731
-10 0 28 0.5142 1.6634
-10 0 30 -0.0340 -0.4197
-10 2 1 4.1043 -1.8996
-10 2 2 5.6365 -4.5316
-10 2 3 -1.4126 0.4178
-10 2 4 -5.5141 -1.4116
-10 2 5 -0.7236 1.2075
-10 2 6 -1.9857 1.6733
-10 2 7 -0.0326 6.5732
-10 2 8 0.2538 -0.2925
-10 2 9 -2.3707 1.3438
-10 2 10 0.2284 -3.6324
-10 2 11 -1.6724 5.5113
-10 2 12 -3.0405 -5.5237
-10 2 13 -3.1814 2.1235
-10 2 14 0.5567 -0.0031
-10 2 15 -3.7774 0.1356
-10 2 16 -1.3144 1.5939
-10 2 17 -2.5322 -2.5880
-10 2 18 -0.0443 0.9992
-10 2 19 1.9972 -0.0129
-10 2 20 1.8723 -1.0316
-10 2 21 1.8113 1.2433
-10 2 22 -3.1679 -0.3605
-10 2 23 0.6836 -3.4696
-10 2 24 1.8878 0.2876
-10 2 25 -0.6059 0.9667
-10 2 26 1.0002 0.2723
-10 2 27 2.8844 -0.5061
-10 2 28 -0.6908 -0.9587
-10 2 29 3.4409 1.2174
-10 2 30 -1.5761 0.8824
-10 4 1 0.5192 -7.7619
-10 4 2 -0.0977 -0.3972
-10 4 3 5.2329 -9.0382
-10 4 4 4.0378 1.1285
-10 4 5 -0.0896 2.0914
-10 4 6 0.6401 -1.1750
-10 4 7 -1.8689 5.2068
-10 4 8 1.7584 -2.9874
-10 4 9 0.0111 -4.6175
-10 4 10 3.9947 0.3410
-10 4 11 -2.7842 -3.1058
-10 4 12 5.6095 2.3390
-10 4 13 -3.7751 -3.6296
-10 4 14 0.5349 1.8161
-10 4 15 3.9153 -5.4866
-10 4 16 -4.4428 1.0813
-10 4 17 0.4902 -3.3119
-10 4 18 -0.9997 -0.9602
-10 4 19 0.8440 0.5665
-10 4 20 0.7401 -2.0955
-10 4 21 0.3749 -1.3813
-10 4 22 -0.4551 -2.5892
-10 4 23 0.2263 -2.1361
-10 4 24 0.4151 0.1752
-10 4 25 -2.3871 0.8600
-10 4 26 -2.3237 -0.0090
-10 4 27 -0.1302 -0.3520
-10 4 28 0.6940 0.5218
-10 4 29 -0.1265 1.5995
-10 4 30 -0.1886 -0.4631
-10 6 1 2.7479 2.2936
-10 6 2 -6.3344 -4.1435
-10 6 3 -0.9960 -5.0093
-10 6 4 5.0760 -2.2845
-10 6 5 2.1632 -3.9450
-10 6 6 -2.1514 0.1595
-10 6 7 4.1054 1.9126
-10 6 8 5.3788 2.7874
-10 6 9 4.1688 1.4651
-10 6 10 0.1313 3.0180
-10 6 11 0.3300 0.3285
-10 6 12 -2.3257 -0.5147
-10 6 13 2.9453 1.8600
-10 6 14 -2.9828 -0.3435
-10 6 15 2.0881 -1.0486
-10 6 16 -0.0912 3.1307
-10 6 17 -1.6946 -1.1025
-10 6 18 0.5963 -2.2885
-10 6 19 -3.4452 1.6684
-10 6 20 -3.3231 1.2630
-10 6 21 -1.6868 2.4658
-10 6 22 -2.7691 1.4354
-10 6 23 -0.0409 -0.3665
-10 6 24 1.7578 -0.0398
-10 6 25 0.5575 -1.6319
-10 6 26 0.4030 0.1405
-10 6 27 1.2160 -1.0179
-10 6 28 0.2714 0.0420
-10 6 29 0.4029 0.7046
-10 8 1 5.7225 -2.9941
-10 8 2 -5.1368 1.8765
-10 8 3 -6.9600 4.1052
-10 8 4 0.8565 3.6764
-10 8 5 -1.9306 2.4439
-10 8 6 -6.9305 -8.0381
-10 8 7 -4.8317 -1.4848
-10 8 8 -2.2974 -3.8861
-10 8 9 -3.7326 -1.7048
-10 8 10 3.7449 3.6271
-10 8 11 1.1164 -3.5961
-10 8 12 1.1738 0.3920
-10 8 13 1.2805 -0.8674
-10 8 14 -3.1131 -0.3797
-10 8 15 -2.9450 3.0581
-10 8 16 0.4715 -1.3403
-10 8 17 5.6635 1.2827
-10 8 18 -0.7073 -3.0026
-10 8 19 -0.7256 1.1280
-10 8 20 3.6498 1.3495
-10 8 21 0.9782 0.2035
-10 8 22 2.5682 1.3757
-10 8 23 -0.2490 0.4881
-10 8 24 -3.8712 -2.2832
-10 8 25 0.5409 2.0350
-10 8 26 -1.4351 0.5725
-10 8 27 -0.5149 1.6739
-10 8 28 1.9924 -0.8914
-10 8 29 0.3123 1.2184
-10 10 1 -1.1152 -3.7439
-10 10 2 3.0427 -1.1473
-10 10 3 -1.1404 1.3350
-10 10 4 -4.1523 1.3916
-10 10 5 2.2225 -1.0352
-10 10 6 -2.1403 4.0087
-10 10 7 -2.0708 -3.0460
-10 10 8 4.4833 1.2692
-10 10 9 -2.3690 1.1112
-10 10 10 -2.1905 -0.9124
-10 10 11 -4.3224 0.7374
-10 10 12 -7.1620 -1.4284
-10 10 13 -2.3012 -4.1404
-10 10 14 -0.8814 1.1649
-10 10 15 -0.6469 -0.0634
-10 10 16 3.1612 -0.1292
-10 10 17 -0.3485 2.5745
-10 10 18 -0.8621 -1.0456
-10 10 19 -3.2626 1.7642
-10 10 20 -2.0156 0.5690
-10 10 21 0.5700 -3.3645
-10 10 22 -0.9979 2.6512
-10 10 23 -0.1973 -1.8911
-10 10 24 0.6388 -0.7121
-10 10 25 0.5650 -1.9575
-10 10 26 -0.7414 2.5384
-10 10 27 -0.5353 0.1018
-10 10 28 -0.6788 -2.7526
-10 12 1 1.5896 2.4777
-10 12 2 1.9193 -6.2967
-10 12 3 3.1114 2.5319
-10 12 4 3.2466 -1.8353
-10 12 5 -2.2669 -5.4680
-10 12 6 3.6677 5.0816
-10 12 7 -0.7916 -0.1197
-10 12 8 -0.1685 -1.1958
-10 12 9 3.1825 -2.5154
-10 12 10 -0.4284 3.3936
-10 12 11 3.0483 2.5334
-10 12 12 3.4047 2.8697
-10 12 13 3.2344 7.6451
-10 12 14 0.4328 -2.9045
-10 12 15 -0.1586 1.8351
-10 12 16 0.6944 0.7472
-10 12 17 -0.2792 -2.5048
-10 12 18 0.3219 3.1892
-10 12 19 0.9247 1.5292
-10 12 20 -1.0081 -0.1509
-10 12 21 -0.8112 1.3404
-10 12 22 0.7529 1.6084
-10 12 23 2.3216 0.4619
-10 12 24 1.8620 -2.1151
-10 12 25 0.4787 -0.0886
-10 12 26 -1.0255 -0.1003
-10 12 27 -2.0849 2.5350
-10 14 1 -3.3951 1.2445
-10 14 2 -5.3450 -2.9864
-10 14 3 2.5721 -0.4144
-10 14 4 -1.0333 6.0381
-10 14 5 -1.8677 1.4129
-10 14 6 1.6260 3.5985
-10 14 7 2.7119 2.6132
-10 14 8 -2.5866 -0.9212
-10 14 9 2.7026 -0.7178
-10 14 10 -4.0090 -0.7499
-10 14 11 0.5456 -1.9653
-10 14 12 0.8556 -4.1507
-10 14 13 -1.5652 -3.6313
-10 14 14 0.7883 0.5575
-10 14 15 -2.6946 -0.8536
-10 14 16 0.3651 0.8654
-10 14 17 0.3934 -2.4063
-10 14 18 2.5022 -0.2609
-10 14 19 0.6544 -0.5961
-10 14 20 1.4995 0.5914
-10 14 21 2.8667 0.2681
-10 14 22 0.1797 0.2892
-10 14 23 0.1936 0.2224
-10 14 24 -0.5170 -2.0833
-10 14 25 -1.1930 1.6043
-10 14 26 -1.3788 -0.7164
-10 16 1 2.2501 2.3983
-10 16 2 -2.1698 0.3560
-10 16 3 -0.0939 -2.4051
-10 16 4 3.3653 0.6527
-10 16 5 2.6284 3.2686
-10 16 6 -3.2236 -3.2317
-10 16 7 3.7069 5.8643
-10 16 8 -2.8578 -0.5947
-10 16 9 -2.7821 3.5661
-10 16 10 1.8050 0.8006
-10 16 11 -1.4230 -2.1430
-10 16 12 2.1575 1.6516
-10 16 13 1.2768 -0.1812
-10 16 14 -0.0239 0.4862
-10 16 15 0.4653 1.7908
-10 16 16 -1.7141 -0.2933
-10 16 17 0.7232 -1.2123
-10 16 18 -0.6902 0.3513
-10 16 19 -0.2653 0.1474
-10 16 20 -1.2176 -3.0343
-10 16 21 2.2517 -0.4640
-10 16 22 0.7797 -1.6309
-10 16 23 -0.8444 -0.5650
-10 16 24 -0.1023 -0.0932
-10 18 1 -0.7588 -5.2223
-10 18 2 0.7165 -1.9755
-10 18 3 1.9011 -3.2984
-10 18 4 -0.4472 -1.7962
-10 18 5 0.9632 -1.8118
-10 18 6 -1.0740 -4.1241
-10 18 7 -3.5841 -1.0854
-10 18 8 3.1957 -1.6831
-10 18 9 -0.5368 0.4450
-10 18 10 -1.2678 -1.3385
-10 18 11 2.2532 0.9073
-10 18 12 -2.0033 1.1063
-10 18 13 1.2276 2.0286
-10 18 14 -1.2516 1.5565
-10 18 15 -0.6015 -2.5306
-10 18 16 -1.7511 2.4429
-10 18 17 -0.5977 -0.4150
-10 18 18 -1.0058 0.6750
-10 18 19 -0.2444 2.0265
-10 18 20 -0.4805 -0.2660
-10 18 21 -0.1628 1.8117
-10 18 22 -0.1527 -0.1818
-10 18 23 0.0374 -0.2174
-10 20 1 -0.7097 -1.1468
-10 20 2 -1.8056 1.2893
-10 20 3 -3.6113 4.3065
-10 20 4 2.3825 -3.0549
-10 20 5 -1.1709 1.9517
-10 20 6 2.3832 1.4257
-10 20 7 -1.3074 1.0368
-10 20 8 3.1447 4.7789
-10 20 9 0.8579 -0.8186
-10 20 10 1.4156 -1.0207
-10 20 11 1.0113 -1.8784
-10 20 12 2.8977 -1.6310
-10 20 13 0.5456 -0.2696
-10 20 14 0.9386 -2.5850
-10 20 15 0.4219 1.5488
-10 20 16 1.2324 -2.0489
-10 20 17 -0.2254 0.0342
-10 20 18 0.9013 -2.3444
-10 20 19 -0.9735 -1.1726
-10 20 20 2.0440 0.3473
-10 22 1 1.9624 -1.1606
-10 22 2 3.0722 -0.0355
-10 22 3 0.0707 0.6814
-10 22 4 2.7744 -2.9108
-10 22 5 1.0960 -3.3541
-10 22 6 0.8101 -0.2528
-10 22 7 -1.9995 -2.7467
-10 22 8 1.3843 -1.2752
-10 22 9 -0.7457 0.6099
-10 22 10 -1.2937 0.6329
-10 22 11 -1.8634 1.3609
-10 22 12 -1.9897 1.7484
-10 22 13 -1.7276 -0.0755
-10 22 14 -1.0927 -0.2027
-10 22 15 -1.2466 1.5949
-10 22 16 -0.1613 0.7020
-10 22 17 -0.6130 -1.1242
-10 22 18 -0.9896 0.3014
-10 24 1 -1.0626 1.3015
-10 24 2 1.2918 3.3078
-10 24 3 -2.4729 1.3632
-10 24 4 -2.3520 2.8866
-10 24 5 -0.9933 -0.1569
-10 24 6 -3.3017 2.9123
-10 24 7 -0.1722 -2.0790
-10 24 8 -2.7738 0.1935
-10 24 9 1.4527 -2.0852
-10 24 10 2.1924 1.4249
-10 24 11 0.5471 -1.2474
-10 24 12 1.7876 -0.7221
-10 24 13 1.5338 -2.2002
-10 24 14 1.2440 0.5056
-10 26 1 -0.1070 -0.7537
-10 26 2 -0.6843 -0.3354
-10 26 3 3.7635 -3.2182
-10 26 4 1.1401 -3.8701
-10 26 5 1.9566 -0.5009
-10 26 6 -1.3379 -1.1785
-10 26 7 2.8156 2.0785
-10 26 8 -2.1819 0.5970
-9 1 1 -6.5255 -2.0258
-9 1 2 -1.1991 0.2295
-9 1 3 4.3567 0.3975
-9 1 4 -0.0076 -5.3415
-9 1 5 -1.9245 4.7791
-9 1 6 -5.3069 10.5395
-9 1 7 -3.3699 -1.8900
-9 1 8 5.6054 1.3142
-9 1 9 3.5736 0.7801
-9 1 10 0.0184 1.2531
-9 1 11 1.7385 5.1365
-9 1 12 -3.5410 -2.5354
-9 1 13 -1.8244 -1.5664
-9 1 14 3.3475 0.1082
-9 1 15 -3.5157 -5.9895
-9 1 16 0.9540 -3.2278
-9 1 17 2.0901 -1.1401
-9 1 18 -0.2710 -0.0374
-9 1 19 4.2420 1.8159
-9 1 20 -0.2554 2.0578
-9 1 21 1.4540 -0.7308
-9 1 22 0.9420 -3.8149
-9 1 23 -0.0181 0.1420
-9 1 24 -2.6798 1.1884
-9 1 25 -4.8470 0.5214
-9 1 26 -0.1367 -2.9159
-9 1 27 -2.2190 0.7386
-9 1 28 3.0637 -1.3757
-9 1 29 1.8609 -1.7506
-9 1 30 4.0265 1.2686
-9 1 31 3.9570 -3.9388
-9 3 1 0.4240 13.2506
-9 3 2 5.8241 -5.1524
-9 3 3 3.2461 -0.9987
-9 3 4 0.8373 2.3091
-9 3 5 -2.7574 -1.0856
-9 3 6 -1.0268 3.4797
-9 3 7 0.2117 5.3930
-9 3 8 -8.8844 0.5204
-9 3 9 0.9856 8.3758
-9 3 10 -4.0402 -3.0518
-9 3 11 1.4260 0.3093
-9 3 12 -1.4081 -2.3089
-9 3 13 0.8422 -0.7428
-9 3 14 1.2532 4.2804
-9 3 15 -4.3544 3.1455
-9 3 16 -3.5958 0.0373
-9 3 17 0.4559 0.2609
-9 3 18 1.1914 4.5283
-9 3 19 -1.7417 0.2725
-9 3 20 -0.6321 2.2813
-9 3 21 -2.6011 1.1255
-9 3 22 0.2534 -1.9779
-9 3 23 0.9310 2.8968
-9 3 24 1.2551 0.0146
-9 3 25 -2.1206 -1.0681
-9 3 26 0.3797 2.1825
-9 3 27 0.3316 -1.5310
-9 3 28 -1.3593 1.6251
-9 3 29 -0.6439 -0.9787
-9 3 30 -0.8950 -1.4002
-9 3 31 0.9826 -0.8162
-9 5 1 -11.7758 -0.5766
-9 5 2 -0.2521 -5.9656
-9 5 3 7.2596 1.8684
-9 5 4 -1.5062 0.5623
-9 5 5 6.3875 -4.0596
-9 5 6 3.8126 -8.5507
-9 5 7 -1.9790 -10.6056
-9 5 8 5.9715 0.3231
-9 5 9 1.3913 6.3107
-9 5 10 4.0825 -0.0676
-9 5 11 2.1704 6.8418
-9 5 12 -2.1440 1.9052
-9 5 13 -3.7632 0.0705
-9 5 14 -3.8718 -1.2690
-9 5 15 -0.8608 -4.3506
-9 5 16 -3.1607 -0.3345
-9 5 17 5.4901 -2.6006
-9 5 18 -0.0001 -0.6093
-9 5 19 -0.1407 0.2801
-9 5 20 -1.4869 -0.9919
-9 5 21 3.6216 0.4142
-9 5 22 2.0595 2.0794
-9 5 23 0.7959 1.2611
-9 5 24 0.0885 -0.3524
-9 5 25 -3.9361 -0.2777
-9 5 26 0.0980 0.4634
-9 5 27 -0.3873 0.7379
-9 5 28 -1.0940 2.1560
-9 5 29 -0.0227 0.1588
-9 5 30 0.0647 0.4203
-9 5 31 0.4964 -0.4381
-9 7 1 2.5265 -5.9383
-9 7 2 -6.4917 2.9271
-9 7 3 -4.6229 -4.8510
-9 7 4 -3.5726 4.7350
-9 7 5 -2.6286 3.5288
-9 7 6 0.6527 -6.3902
-9 7 7 2.5500 3.0817
-9 7 8 -0.0543 0.5327
-9 7 9 1.9124 -0.9013
-9 7 10 5.2925 3.3726
-9 7 11 -7.5449 -7.0006
-9 7 12 8.6016 4.4316
-9 7 13 0.8075 1.2366
-9 7 14 1.7968 -1.5328
-9 7 15 2.2276 -2.3435
-9 7 16 4.0296 4.6288
-9 7 17 -1.0087 2.7548
-9 7 18 0.3608 -0.9029
-9 7 19 -3.2909 2.8969
-9 7 20 -2.8413 -1.9709
-9 7 21 0.3831 0.1042
-9 7 22 1.7456 -1.8939
-9 7 23 -0.1835 -2.2511
-9 7 24 1.1292 -1.7202
-9 7 25 2.8214 -1.7408
-9 7 26 -1.0692 1.2969
-9 7 27 0.5617 -1.5280
-9 7 28 -1.7293 -0.0958
-9 7 29 -0.4376 -1.0251
-9 7 30 -0.0401 -1.5447
-9 9 1 4.4169 4.5419
-9 9 2 -2.4671 3.0090
-9 9 3 0.5695 0.7899
-9 9 4 1.1165 3.6904
-9 9 5 2.4436 -1.6528
-9 9 6 2.7012 -1.2537
-9 9 7 0.6268 -0.9037
-9 9 8 -1.4382 2.7301
-9 9 9 3.2122 -2.7588
-9 9 10 -2.1969 3.4749
-9 9 11 1.9364 4.4820
-9 9 12 -1.4721 2.2138
-9 9 13 7.4009 2.1039
-9 9 14 -3.9759 -1.2688
-9 9 15 2.3712 -3.4492
-9 9 16 -1.3912 2.2099
-9 9 17 3.2137 3.5728
-9 9 18 3.9482 -4.1248
-9 9 19 0.9105 1.4576
-9 9 20 4.9491 -1.0006
-9 9 21 0.9825 0.5108
-9 9 22 -0.1920 1.6703
-9 9 23 -1.3049 -1.5137
-9 9 24 -0.4456 -0.9785
-9 9 25 0.5995 -0.0417
-9 9 26 -1.4960 3.2519
-9 9 27 -0.6007 2.3923
-9 9 28 -0.0135 1.1471
-9 9 29 0.3879 1.3584
-9 9 30 -0.7529 0.5232
-9 11 1 3.5985 -2.5358
-9 11 2 5.9899 -1.4935
-9 11 3 -7.8018 0.5401
-9 11 4 1.2754 -12.0652
-9 11 5 -5.7634 1.2553
-9 11 6 -2.4577 -0.4914
-9 11 7 -0.9438 -1.2210
-9 11 8 0.0987 -1.4313
-9 11 9 -3.5783 -6.3324
-9 11 10 -0.1534 -8.0991
-9 11 11 1.2694 -3.9837
-9 11 12 -2.1799 -1.6845
-9 11 13 3.4591 -2.7764
-9 11 14 -3.7007 -1.8261
-9 11 15 -3.4376 4.0782
-9 11 16 -3.8249 -2.8155
-9 11 17 -0.9737 -1.9392
-9 11 18 -1.8267 -2.9450
-9 11 19 -4.3194 -3.1774
-9 11 20 1.2764 1.4980
-9 11 21 0.0136 -0.2291
-9 11 22 1.0985 1.6695
-9 11 23 2.1129 -0.8766
-9 11 24 1.1963 -0.0815
-9 11 25 -2.0117 -1.2001
-9 11 26 -0.5530 -0.7654
-9 11 27 -1.3708 0.0777
-9 11 28 1.9819 -1.3518
-9 11 29 1.7182 0.6665
-9 13 1 -2.9764 7.0854
-9 13 2 2.7926 2.9902
-9 13 3 4.7846 3.7922
-9 13 4 -2.7349 4.4931
-9 13 5 5.0222 -1.9372
-9 13 6 -0.4647 4.5733
-9 13 7 -2.5297 2.1705
-9 13 8 1.2239 0.3085
-9 13 9 -1.1403 3.8444
-9 13 10 -0.7267 -2.9267
-9 13 11 3.4789 4.2170
-9 13 12 0.9701 -3.4019
-9 13 13 -0.3733 2.3222
-9 13 14 1.1599 0.2071
-9 13 15 -2.7029 2.0426
-9 13 16 4.2351 -0.1482
-9 13 17 -2.9325 0.8057
-9 13 18 -0.2063 -2.0488
-9 13 19 -2.1825 0.3772
-9 13 20 -0.5817 0.8986
-9 13 21 2.0215 -2.7344
-9 13 22 -1.0039 -1.4220
-9 13 23 1.7106 -1.2723
-9 13 24 0.0665 1.5726
-9 13 25 -0.5182 -0.2268
-9 13 26 0.2276 0.0989
-9 13 27 0.7948 0.9076
-9 13 28 -1.2111 -0.3367
-9 15 1 -4.3614 -1.7672
-9 15 2 -0.2662 -2.0348
-9 15 3 5.0557 -4.8140
-9 15 4 0.7868 1.2834
-9 15 5 -1.0972 -3.8272
-9 15 6 -0.8109 2.2173
-9 15 7 0.5961 2.2820
-9 15 8 -4.3848 3.6204
-9 15 9 3.4797 -1.7066
-9 15 10 -1.1093 -2.6183
-9 15 11 -1.8495 -4.6126
-9 15 12 3.3072 -0.7292
-9 15 13 -3.7053 -0.2414
-9 15 14 0.7626 1.0379
-9 15 15 0.6700 -1.6374
-9 15 16 -0.6431 2.0857
-9 15 17 0.5572 -0.7125
-9 15 18 -1.9231 1.5035
-9 15 19 0.3509 -0.6789
-9 15 20 -2.1922 -0.5879
-9 15 21 -1.3595 -1.1584
-9 15 22 -0.2173 -0.2398
-9 15 23 -0.8131 -0.5762
-9 15 24 -2.0230 -0.3577
-9 15 25 2.7605 -0.6121
-9 15 26 -0.5815 -1.7009
-9 15 27 2.2351 -0.6197
-9 17 1 2.2409 -0.5341
-9 17 2 1.3333 -0.5970
-9 17 3 -2.9567 -4.7542
-9 17 4 0.7078 -0.0994
-9 17 5 -1.4152 -5.1256
-9 17 6 -1.2464 -1.4560
-9 17 7 -0.5155 4.1500
-9 17 8 0.4636 0.6375
-9 17 9 -3.0860 3.2036
-9 17 10 1.7421 -0.0913
-9 17 11 -0.3068 3.5426
-9 17 12 0.0717 3.4203
-9 17 13 -0.3480 1.7445
-9 17 14 2.5022 -1.7986
-9 17 15 0.3127 0.1807
-9 17 16 -0.8530 0.5134
-9 17 17 -2.4805 -0.0902
-9 17 18 1.3938 2.3191
-9 17 19 -1.8010 0.4362
-9 17 20 -1.4151 2.4880
-9 17 21 0.1594 1.3293
-9 17 22 1.0580 2.2643
-9 17 23 -1.3807 0.6089
-9 17 24 0.3587 -1.3593
-9 17 25 -1.0259 0.7879
-9 19 1 2.9092 -2.6353
-9 19 2 -1.2340 7.4717
-9 19 3 1.6171 5.7678
-9 19 4 -2.9686 0.9229
-9 19 5 -1.2233 2.1288
-9 19 6 -1.9249 -4.2369
-9 19 7 -1.0626 1.8575
-9 19 8 -1.5687 -1.0478
-9 19 9 1.5902 -3.9699
-9 19 10 2.2257 1.1562
-9 19 11 1.1513 0.2490
-9 19 12 -0.4870 1.7438
-9 19 13 -0.0469 -0.0208
-9 19 14 -0.5279 0.9805
-9 19 15 1.5072 1.3304
-9 19 16 -0.9547 2.3503
-9 19 17 1.0599 -0.2106
-9 19 18 0.0718 -0.0796
-9 19 19 0.4567 1.9020
-9 19 20 -2.6209 0.7724
-9 19 21 1.5675 1.3531
-9 19 22 -1.6690 -1.0867
-9 19 23 0.4925 0.0417
-9 21 1 2.0459 -0.3305
-9 21 2 1.1949 0.4040
-9 21 3 2.1499 3.0780
-9 21 4 0.8350 0.4576
-9 21 5 -0.4723 1.2041
-9 21 6 -2.9983 -1.6899
-9 21 7 -2.7654 -0.1444
-9 21 8 2.4367 -3.2151
-9 21 9 -0.3542 -1.6747
-9 21 10 -0.1266 -1.0905
-9 21 11 -0.1466 -0.7034
-9 21 12 -3.5944 -2.0130
-9 21 13 2.6673 -3.2603
-9 21 14 0.5101 -1.9400
-9 21 15 0.0869 -2.1357
-9 21 16 2.0129 -1.6643
-9 21 17 1.1591 -0.7232
-9 21 18 1.8858 -2.6202
-9 21 19 -0.1768 0.8416
-9 21 20 1.6568 0.1493
-9 21 21 -0.1296 0.7153
-9 23 1 0.0440 -2.3093
-9 23 2 -0.0321 1.1342
-9 23 3 1.2934 -0.6476
-9 23 4 5.2171 -3.4160
-9 23 5 2.0969 2.3587
-9 23 6 1.6635 3.1651
-9 23 7 -1.4542 1.4319
-9 23 8 -0.2308 2.0888
-9 23 9 0.1391 2.6565
-9 23 10 -2.9254 0.4864
-9 23 11 0.5537 2.5714
-9 23 12 1.0132 0.1842
-9 23 13 -0.8072 3.0303
-9 23 14 0.1810 1.7519
-9 23 15 -2.5511 -0.6090
-9 23 16 -0.3394 1.9502
-9 23 17 2.5225 -0.8527
-9 23 18 -0.2041 2.7320
-9 23 19 0.5253 0.4126
-9 25 1 -2.1056 0.1341
-9 25 2 1.0628 0.4959
-9 25 3 2.1239 -0.4445
-9 25 4 -0.5295 -0.7030
-9 25 5 -2.0295 -1.4377
-9 25 6 -1.5289 1.1054
-9 25 7 0.6218 -0.4601
-9 25 8 2.1384 -2.0802
-9 25 9 -0.9430 0.8592
-9 25 10 1.7100 -0.2913
-9 25 11 -1.2892 -0.4226
-9 25 12 1.6744 -1.2293
-9 25 13 0.3046 -0.6792
-9 25 14 0.7301 -1.8840
-9 25 15 -0.3115 0.3025
-9 27 1 -0.8175 0.3954
-9 27 2 -1.3707 1.5146
-9 27 3 1.8271 0.7032
-9 27 4 2.4121 1.0787
-9 27 5 0.3565 1.7043
-9 27 6 1.2635 2.1622
-9 27 7 0.4780 0.5384
-9 27 8 -0.4402 1.1804
-9 27 9 -2.5336 -1.5783
-9 27 10 0.7176 1.9817
-8 0 2 6.6149 -5.5403
-8 0 4 10.3864 -10.7850
-8 0 6 -1.5470 9.5024
-8 0 8 14.5886 -1.6721
-8 0 10 6.8765 -1.7980
-8 0 12 12.1802 5.1523
-8 0 14 -7.5189 -0.7444
-8 0 16 -1.5310 -2.7808
-8 0 18 2.4370 3.2547
-8 0 20 -4.9876 -5.1415
-8 0 22 0.9902 2.1533
-8 0 24 -1.4971 -3.7974
-8 0 26 -1.5632 -5.9023
-8 0 28 1.3745 -3.4822
-8 0 30 2.4468 -0.6407
-8 0 32 -0.4300 -0.9274
-8 2 1 -1.6710 -14.0057
-8 2 2 0.8094 3.3910
-8 2 3 -7.3428 1.5159
-8 2 4 6.6180 8.7046
-8 2 5 5.2754 -6.5162
-8 2 6 -7.7148 -4.2937
-8 2 7 0.5233 -2.9134
-8 2 8 -1.2691 6.7405
-8 2 9 3.9986 5.1853
-8 2 10 -6.4208 7.7215
-8 2 11 9.1408 1.9095
-8 2 12 1.0416 -5.7672
-8 2 13 0.2830 2.0813
-8 2 14 -4.1091 -0.6407
-8 2 15 -5.7994 -5.2599
-8 2 16 -0.1127 -0.5896
-8 2 17 1.1575 4.6125
-8 2 18 0.0201 3.6965
-8 2 19 5.8343 -1.1020
-8 2 20 0.7860 1.1645
-8 2 21 0.9486 0.5892
-8 2 22 0.5845 2.0757
-8 2 23 0.3375 2.1775
-8 2 24 -3.2592 -1.6736
-8 2 25 -2.8669 -0.5909
-8 2 26 -1.7505 3.9300
-8 2 27 -1.1798 1.0446
-8 2 28 -0.6587 2.4923
-8 2 29 -1.4342 -3.0771
-8 2 30 1.1209 -1.5606
-8 2 31 1.1898 0.0255
-8 2 32 0.4291 -2.6036
-8 4 1 -3.1135 0.2979
-8 4 2 -3.4083 -8.0742
-8 4 3 11.6827 1.5484
-8 4 4 -6.0888 -2.1205
-8 4 5 4.1948 -7.6602
-8 4 6 -5.4909 -0.7448
-8 4 7 3.9980 -3.2586
-8 4 8 -4.1670 -1.8919
-8 4 9 -5.4025 -1.7143
-8 4 10 2.4420 -6.6754
-8 4 11 -0.0266 0.5743
-8 4 12 -3.5531 2.9991
-8 4 13 4.1276 -1.0344
-8 4 14 0.1630 2.8030
-8 4 15 3.1418 -1.6533
-8 4 16 3.1275 -2.6382
-8 4 17 0.9752 3.5957
-8 4 18 -5.1232 0.0122
-8 4 19 -1.0857 -3.1275
-8 4 20 0.3081 -4.1219
-8 4 21 0.0085 2.2979
-8 4 22 1.0767 0.1557
-8 4 23 0.7031 -0.1299
-8 4 24 0.6442 0.4362
-8 4 25 3.0904 -1.7832
-8 4 26 2.4260 -0.1147
-8 4 27 1.0185 3.7040
-8 4 28 -1.0467 -1.0440
-8 4 29 -4.6835 2.3432
-8 4 30 -2.3513 2.8591
-8 4 31 -2.6320 0.8461
-8 4 32 0.2288 1.3252
-8 6 1 -1.2419 -1.6725
-8 6 2 3.5864 2.7505
-8 6 3 1.6952 4.0874
-8 6 4 -7.6990 -0.8912
-8 6 5 -1.8158 3.5874
-8 6 6 5.1109 -5.2982
-8 6 7 4.7965 3.2898
-8 6 8 2.0274 -8.6328
-8 6 9 -4.3472 1.4667
-8 6 10 -6.5367 -2.2058
-8 6 11 0.6631 2.2045
-8 6 12 1.1175 4.0038
-8 6 13 -4.0979 1.6989
-8 6 14 11.9716 -7.9721
-8 6 15 -3.6639 2.1718
-8 6 16 -2.7110 0.9354
-8 6 17 -2.8477 0.2604
-8 6 18 -0.6054 4.3192
-8 6 19 -2.9494 -3.1030
-8 6 20 2.9161 -1.6193
-8 6 21 -1.6430 3.9585
-8 6 22 -1.9722 -2.4040
-8 6 23 -3.9025 0.3920
-8 6 24 -0.3359 -2.0514
-8 6 25 -1.3924 -1.0888
-8 6 26 -1.4488 2.0972
-8 6 27 0.7778 -0.7907
-8 6 28 -1.2563 1.1731
-8 6 29 3.4576 1.0580
-8 6 30 1.2951 1.2393
-8 6 31 2.9327 1.6017
-8 6 32 0.2913 0.1829
-8 8 1 -1.4646 7.9594
-8 8 2 3.0906 -6.4279
-8 8 3 -2.2594 -4.4477
-8 8 4 -6.7405 -1.8572
-8 8 5 -4.0051 -1.7104
-8 8 6 6.7685 10.2534
-8 8 7 -10.1926 -0.5469
-8 8 8 6.8322 -1.1978
-8 8 9 1.1792 0.7066
-8 8 10 8.2475 -2.5030
-8 8 11 1.0447 -2.0717
-8 8 12 -0.3835 -2.3337
-8 8 13 0.9424 1.0406
-8 8 14 -3.9990 0.5619
-8 8 15 2.0728 -2.0968
-8 8 16 -3.5631 2.1831
-8 8 17 -2.1913 2.2364
-8 8 18 1.3819 -2.4224
-8 8 19 2.1922 -0.4606
-8 8 20 -0.8325 3.3407
-8 8 21 0.7606 0.5261
-8 8 22 0.6994 0.5527
-8 8 23 -0.0624 1.7947
-8 8 24 1.6229 -0.4129
-8 8 25 0.8410 2.9379
-8 8 26 -0.7208 0.1273
-8 8 27 0.6777 0.3085
-8 8 28 0.5861 -3.3634
-8 8 29 -1.5938 0.0511
-8 8 30 0.6221 -1.5935
-8 8 31 -2.0687 0.2610
-8 10 1 10.7603 -0.6798
-8 10 2 -2.8681 4.0314
-8 10 3 1.6239 4.3376
-8 10 4 7.4930 -2.7907
-8 10 5 -3.8637 6.9259
-8 10 6 -1.0087 -5.0298
-8 10 7 -3.5357 6.5736
-8 10 8 -10.4383 0.6677
-8 10 9 2.5974 -2.1631
-8 10 10 1.7174 8.7518
-8 10 11 -9.3155 -6.0213
-8 10 12 0.7000 -3.8648
-8 10 13 1.1370 6.8627
-8 10 14 1.9791 4.0933
-8 10 15 4.8442 -0.5033
-8 10 16 0.7513 5.7589
-8 10 17 0.0398 0.2467
-8 10 18 -0.9948 -2.4819
-8 10 19 1.7975 2.7869
-8 10 20 0.0765 0.9293
-8 10 21 -0.8709 0.6753
-8 10 22 3.6310 -1.3654
-8 10 23 -0.0251 0.4199
-8 10 24 0.6839 -1.2663
-8 10 25 0.8240 -1.8467
-8 10 26 0.6042 -0.0060
-8 10 27 -2.5103 -3.0328
-8 10 28 1.7425 0.5812
-8 10 29 -2.0123 -3.0892
-8 10 30 -0.7337 1.0376
-8 10 31 0.6362 0.1841
-8 12 1 -0.7050 -6.1802
-8 12 2 2.6347 -10.4006
-8 12 3 -0.4124 -7.2157
-8 12 4 5.5932 -1.6239
-8 12 5 1.3608 -2.6447
-8 12 6 -6.0214 8.3893
-8 12 7 -3.3567 -2.6304
-8 12 8 -0.5957 4.2770
-8 12 9 -2.6110 -5.1501
-8 12 10 0.2535 -4.6353
-8 12 11 3.2876 -5.0866
-8 12 12 -1.6975 -0.3678
-8 12 13 1.4894 -2.4228
-8 12 14 4.7255 -0.8493
-8 12 15 -0.8371 -3.3462
-8 12 16 0.4339 -1.2483
-8 12 17 -0.8800 -0.6469
-8 12 18 2.5666 1.7720
-8 12 19 -3.3156 -0.9544
-8 12 20 0.1209 1.2596
-8 12 21 2.3233 -1.8929
-8 12 22 -1.8529 2.8007
-8 12 23 2.1502 0.5235
-8 12 24 -1.1451 1.0046
-8 12 25 0.9589 -0.4137
-8 12 26 -0.0855 0.1646
-8 12 27 0.9373 2.6804
-8 12 28 -1.1917 1.2790
-8 12 29 0.0363 1.2430
-8 12 30 -0.8189 0.0384
-8 14 1 -0.7108 3.0829
-8 14 2 -0.4596 4.4634
-8 14 3 0.6107 5.6644
-8 14 4 3.8561 -0.2403
-8 14 5 1.0065 -2.0856
-8 14 6 -0.8761 3.0871
-8 14 7 9.4874 -1.0790
-8 14 8 1.5003 5.1644
-8 14 9 0.8625 3.8982
-8 14 10 0.2011 0.0924
-8 14 11 -0.3453 3.3984
-8 14 12 -2.2986 3.8012
-8 14 13 -1.9625 -3.9533
-8 14 14 0.3905 0.3349
-8 14 15 -1.3720 -2.7000
-8 14 16 -3.5935 -0.7858
-8 14 17 1.8045 1.9601
-8 14 18 -0.5164 -1.5806
-8 14 19 -2.5068 -0.3265
-8 14 20 0.6033 -4.4648
-8 14 21 -2.8062 2.3120
-8 14 22 -2.5155 1.2491
-8 14 23 -1.7041 -0.1711
-8 14 24 0.1251 0.4172
-8 14 25 -0.8505 -1.9596
-8 14 26 3.1150 -1.9550
-8 14 27 0.5181 0.1003
-8 14 28 0.1618 -1.1229
-8 14 29 -1.0103 -0.7587
-8 16 1 -2.0275 3.8168
-8 16 2 0.0855 3.3700
-8 16 3 4.0845 -4.9190
-8 16 4 -2.6099 4.4981
-8 16 5 -0.5105 -2.8949
-8 16 6 -1.2223 -0.2248
-8 16 7 -5.1893 -1.1159
-8 16 8 0.1938 -5.8126
-8 16 9 -0.2427 -0.8727
-8 16 10 3.3269 1.8420
-8 16 11 4.5356 4.8793
-8 16 12 -4.1482 -0.6476
-8 16 13 0.7668 0.8397
-8 16 14 -1.1725 -2.5567
-8 16 15 1.9313 -0.9740
-8 16 16 1.7857 -1.6724
-8 16 17 2.5949 2.9363
-8 16 18 -0.5640 2.2129
-8 16 19 2.6962 0.0115
-8 16 20 2.4961 2.3221
-8 16 21 1.6130 0.9153
-8 16 22 1.1621 1.0764
-8 16 23 0.6491 1.2108
-8 16 24 -1.2402 -0.3347
-8 16 25 -2.1102 0.6724
-8 16 26 0.0245 0.8881
-8 16 27 -1.5014 -0.1096
-8 18 1 3.0281 -4.4966
-8 18 2 -2.3006 1.8943
-8 18 3 -2.2558 0.2921
-8 18 4 0.3641 -1.8048
-8 18 5 3.1538 0.2832
-8 18 6 1.5562 -0.6906
-8 18 7 1.6175 -0.2564
-8 18 8 -6.3809 0.0823
-8 18 9 2.1594 4.5726
-8 18 10 -0.7596 4.3718
-8 18 11 -3.9497 0.2221
-8 18 12 0.2094 -0.0383
-8 18 13 -2.4601 -0.9321
-8 18 14 0.4956 0.3956
-8 18 15 2.4387 2.3770
-8 18 16 0.9581 -3.2645
-8 18 17 0.1696 -1.1978
-8 18 18 1.8451 0.3363
-8 18 19 0.4867 0.5626
-8 18 20 -0.6352 -0.0510
-8 18 21 -1.0530 -0.9439
-8 18 22 1.4705 -0.6495
-8 18 23 0.7694 -0.3934
-8 18 24 0.6256 0.6543
-8 18 25 1.8752 0.4008
-8 18 26 0.8600 1.0486
-8 20 1 1.1512 4.0053
-8 20 2 0.2983 -2.9232
-8 20 3 0.0781 2.8269
-8 20 4 1.6697 3.0553
-8 20 5 3.5126 -1.7073
-8 20 6 0.4749 -4.2367
-8 20 7 -0.4310 0.5156
-8 20 8 2.7038 -4.0534
-8 20 9 1.5392 -1.5799
-8 20 10 3.3216 -1.5780
-8 20 11 -0.9411 -2.3437
-8 20 12 0.4749 -0.0546
-8 20 13 2.5515 0.0624
-8 20 14 -0.0839 2.1900
-8 20 15 1.1643 -1.7778
-8 20 16 -0.3107 0.9549
-8 20 17 -0.1188 -1.6473
-8 20 18 2.1921 0.2528
-8 20 19 0.1696 0.6130
-8 20 20 -1.8518 -2.0119
-8 20 21 -0.5582 -0.8634
-8 20 22 2.3487 0.3024
-8 20 23 0.0603 1.2909
-8 20 24 -0.4813 0.3591
-8 22 1 3.6846 -7.2843
-8 22 2 -5.0049 -2.5733
-8 22 3 -0.2753 0.3180
-8 22 4 0.7900 1.6354
-8 22 5 -3.2902 0.3144
-8 22 6 -0.9929 -2.6153
-8 22 7 -0.2897 -1.3492
-8 22 8 0.2936 4.4395
-8 22 9 0.7952 -1.8539
-8 22 10 -1.4290 0.8130
-8 22 11 -0.4531 0.7188
-8 22 12 -0.7817 -2.2018
-8 22 13 0.3888 1.9155
-8 22 14 -1.9804 -1.9567
-8 22 15 -3.6772 -2.3639
-8 22 16 0.3790 -0.9890
-8 22 17 -2.7946 -0.4105
-8 22 18 1.7286 1.4780
-8 22 19 -1.2879 -3.3220
-8 22 20 -1.1077 -1.0325
-8 22 21 -0.3272 -2.9090
-8 22 22 0.4641 -0.6935
-8 24 1 -0.8326 -0.7239
-8 24 2 -3.4062 -0.4105
-8 24 3 -0.7246 0.8939
-8 24 4 1.4666 -0.7564
-8 24 5 1.0887 -2.0037
-8 24 6 -0.2426 -0.9193
-8 24 7 0.6098 0.3597
-8 24 8 -0.8449 -1.4980
-8 24 9 -1.9493 -1.4819
-8 24 10 -3.5714 -1.5640
-8 24 11 1.0298 -0.7137
-8 24 12 -2.5390 -1.8277
-8 24 13 0.7020 -0.7755
-8 24 14 -0.9550 0.8664
-8 24 15 1.3229 -2.0583
-8 24 16 0.4888 -0.1863
-8 24 17 1.7872 1.6629
-8 24 18 -1.1156 -0.3746
-8 24 19 0.0189 1.3120
-8 26 1 -3.1456 -1.9288
-8 26 2 0.7942 0.4477
-8 26 3 0.4704 3.5538
-8 26 4 2.2225 1.1391
-8 26 5 -0.9967 -1.4612
-8 26 6 0.3216 0.5783
-8 26 7 0.2231 1.9207
-8 26 8 0.2105 -1.4999
-8 26 9 -0.1305 3.0952
-8 26 10 0.9336 2.9121
-8 26 11 -0.5107 4.3638
-8 26 12 0.1145 0.2711
-8 26 13 -1.0066 0.8244
-8 26 14 0.4053 -0.9179
-8 26 15 -0.3246 -0.1814
-8 26 16 0.0064 0.4058
-8 28 1 -1.9926 -1.8714
-8 28 2 -4.2042 1.8990
-8 28 3 -0.9308 0.4895
-8 28 4 -1.3622 0.8301
-8 28 5 1.3587 -1.0971
-8 28 6 -1.2231 0.0320
-8 28 7 0.3973 0.3549
-8 28 8 0.5389 -1.4042
-8 28 9 1.3800 0.3041
-8 28 10 0.3954 0.6647
-7 1 1 4.1214 -8.9363
-7 1 2 -0.3002 -7.6579
-7 1 3 -1.0696 -1.4459
-7 1 4 5.7604 0.4548
-7 1 5 -2.4895 -0.2256
-7 1 6 -0.9653 -5.7684
-7 1 7 -0.9765 -0.2162
-7 1 8 1.1374 11.3154
-7 1 9 16.2694 -3.7045
-7 1 10 -7.5771 -5.4981
-7 1 11 1.4073 5.1539
-7 1 12 6.6678 1.0779
-7 1 13 -9.7041 8.1255
-7 1 14 1.6409 -10.6638
-7 1 15 0.0540 -4.1646
-7 1 16 -1.0954 6.9482
-7 1 17 -3.0710 -5.4647
-7 1 18 4.2740 3.2366
-7 1 19 3.2488 0.3374
-7 1 20 3.3715 0.5593
-7 1 21 2.2169 -1.4310
-7 1 22 -5.1761 4.8092
-7 1 23 -0.2434 3.7911
-7 1 24 -1.1331 -2.2006
-7 1 25 2.4841 4.3607
-7 1 26 -1.8695 0.8587
-7 1 27 0.5042 -0.9697
-7 1 28 -1.1343 1.6577
-7 1 29 -4.0889 -1.3078
-7 1 30 -1.8069 1.6784
-7 1 31 -2.5864 1.4663
-7 1 32 0.8670 -0.3387
-7 1 33 1.6832 -0.6856
-7 3 1 -6.0375 6.0538
-7 3 2 10.2013 -4.1833
-7 3 3 -4.3218 16.3690
-7 3 4 -6.1363 -6.3600
-7 3 5 7.7579 -10.1618
-7 3 6 0.0167 8.9721
-7 3 7 3.6992 -1.3344
-7 3 8 1.3194 1.2279
-7 3 9 -4.4558 -3.7329
-7 3 10 1.8069 -2.3988
-7 3 11 -4.7466 -1.2175
-7 3 12 2.4047 5.5784
-7 3 13 9.0270 -2.5563
-7 3 14 2.4298 0.7427
-7 3 15 5.7073 -5.2781
-7 3 16 4.3874 2.6308
-7 3 17 -5.3373 2.5127
-7 3 18 -4.7549 -4.3709
-7 3 19 4.9660 2.8291
-7 3 20 4.7905 -0.4027
-7 3 21 -0.2445 -7.3459
-7 3 22 4.3682 0.4105
-7 3 23 -0.0920 -4.1681
-7 3 24 5.5246 0.5169
-7 3 25 2.9209 0.2639
-7 3 26 2.7274 -0.8110
-7 3 27 -0.6968 -0.5617
-7 3 28 1.0847 0.4914
-7 3 29 -0.4955 -0.1333
-7 3 30 1.5471 0.3141
-7 3 31 2.7059 2.8270
-7 3 32 0.3478 -1.1659
-7 3 33 1.4790 0.6398
-7 5 1 3.3954 -10.9519
-7 5 2 24.8092 -2.1896
-7 5 3 -7.8856 -18.9101
-7 5 4 -3.0183 1.5391
-7 5 5 -2.3318 0.4329
-7 5 6 1.5911 1.1226
-7 5 7 11.6199 3.0971
-7 5 8 -4.2166 -6.6649
-7 5 9 1.5411 2.0564
-7 5 10 -3.9002 3.6028
-7 5 11 -17.6753 11.2038
-7 5 12 -5.0979 -2.6983
-7 5 13 -5.7167 -5.2615
-7 5 14 5.2791 0.5818
-7 5 15 -0.9301 -10.1716
-7 5 16 2.1686 -1.2914
-7 5 17 -0.2015 -3.8852
-7 5 18 -4.3169 -0.2650
-7 5 19 2.1728 -0.7151
-7 5 20 -2.9032 5.7977
-7 5 21 -1.4740 0.6636
-7 5 22 -2.8312 -2.0763
-7 5 23 2.8815 1.3647
-7 5 24 2.6040 -0.6198
-7 5 25 1.5112 2.3171
-7 5 26 1.5296 1.3715
-7 5 27 -1.1078 -1.5910
-7 5 28 -1.3170 0.4902
-7 5 29 -1.8516 -2.8363
-7 5 30 -0.0930 -0.1904
-7 5 31 -1.2841 1.2199
-7 5 32 -0.6806 -0.5140
-7 5 33 0.1445 0.1814
-7 7 1 -11.6488 14.3591
-7 7 2 -2.9497 1.5163
-7 7 3 -2.1825 5.6612
-7 7 4 -10.9683 0.2991
-7 7 5 7.6034 -8.2230
-7 7 6 -4.3118 2.3629
-7 7 7 -10.2364 -8.5473
-7 7 8 9.7678 -4.5672
-7 7 9 -0.0554 6.9337
-7 7 10 10.2690 -2.2501
-7 7 11 3.1918 -10.0264
-7 7 12 -3.7733 0.4359
-7 7 13 2.2816 -1.1566
-7 7 14 -4.2827 4.9723
-7 7 15 2.2450 7.2027
-7 7 16 -11.3029 -1.4795
-7 7 17 3.6209 -1.9588
-7 7 18 -0.0107 -1.9239
-7 7 19 3.4781 2.4751
-7 7 20 1.1904 -5.4465
-7 7 21 -0.0951 0.6693
-7 7 22 -1.9769 -2.5336
-7 7 23 -3.2922 -5.0505
-7 7 24 -1.5682 0.4458
-7 7 25 -1.0733 -2.0939
-7 7 26 -0.1008 -1.3200
-7 7 27 4.2817 1.2562
-7 7 28 -1.8004 -2.7779
-7 7 29 2.1062 0.7520
-7 7 30 -0.2968 1.1507
-7 7 31 0.9380 1.7317
-7 7 32 1.3777 1.9733
-7 7 33 -0.5133 0.0021
-7 9 1 9.7329 -11.0855
-7 9 2 9.5512 6.2822
-7 9 3 5.8086 -0.5842
-7 9 4 0.6109 -0.5474
-7 9 5 0.2880 10.0021
-7 9 6 -8.9013 -0.7831
-7 9 7 -4.3811 7.0573
-7 9 8 1.3669 1.3312
-7 9 9 9.9900 4.5604
-7 9 10 -9.0543 4.6658
-7 9 11 4.4008 -13.2186
-7 9 12 -1.0693 2.3312
-7 9 13 5.7286 6.1774
-7 9 14 2.2396 4.4841
-7 9 15 4.9213 3.1860
-7 9 16 -2.3691 -1.6616
-7 9 17 -1.3757 -5.1693
-7 9 18 -0.0013 1.9029
-7 9 19 -2.2174 -0.8914
-7 9 20 -3.4797 1.6389
-7 9 21 1.0502 1.6470
-7 9 22 -0.6396 1.6954
-7 9 23 2.2998 0.5696
-7 9 24 -0.4072 2.0118
-7 9 25 0.1479 -2.2693
-7 9 26 -0.6443 0.8536
-7 9 27 -1.2710 -1.9843
-7 9 28 -1.7653 0.0084
-7 9 29 -2.1211 -2.0714
-7 9 30 -0.0038 0.9195
-7 9 31 -0.6399 0.4792
-7 9 32 -0.1645 0.6229
-7 11 1 1.3850 1.3465
-7 11 2 -17.7901 -4.3495
-7 11 3 3.1102 2.7952
-7 11 4 -6.9118 -0.4535
-7 11 5 -0.2338 3.1690
-7 11 6 7.8717 -4.7782
-7 11 7 -4.8201 -1.9326
-7 11 8 4.5441 -3.7126
-7 11 9 -4.1403 -2.1643
-7 11 10 -0.7960 6.5470
-7 11 11 0.2703 4.6578
-7 11 12 5.3032 -2.8575
-7 11 13 2.5196 4.0685
-7 11 14 -7.3857 -4.7419
-7 11 15 -2.3608 -5.4090
-7 11 16 4.5445 -0.8585
-7 11 17 -5.3087 6.7562
-7 11 18 2.8455 -0.3453
-7 11 19 0.7678 0.9345
-7 11 20 -0.5590 1.9401
-7 11 21 -1.7054 2.3957
-7 11 22 3.2113 -1.3310
-7 11 23 -1.6999 3.8639
-7 11 24 -0.5678 -1.3968
-7 11 25 1.1015 -1.4576
-7 11 26 -0.4073 0.2293
-7 11 27 2.4897 0.9299
-7 11 28 -2.8877 0.5393
-7 11 29 2.3498 -0.0549
-7 11 30 -0.3090 -0.3232
-7 11 31 -0.9791 1.7293
-7 13 1 -0.8651 4.3791
-7 13 2 7.8142 -6.1181
-7 13 3 -3.6562 5.6332
-7 13 4 7.7811 -0.7188
-7 13 5 -4.7711 -3.3238
-7 13 6 -1.1447 -2.5233
-7 13 7 3.9613 -2.7173
-7 13 8 -6.1755 0.6346
-7 13 9 -0.2436 -1.6403
-7 13 10 -6.0638 1.3849
-7 13 11 0.2298 1.3050
-7 13 12 -3.3680 -7.2396
-7 13 13 -9.2137 3.4877
-7 13 14 -4.8774 -8.1032
-7 13 15 3.7724 0.3733
-7 13 16 6.5521 1.0672
-7 13 17 0.0695 -0.4479
-7 13 18 4.4396 -1.9194
-7 13 19 2.6577 -2.3343
-7 13 20 0.3149 -1.5566
-7 13 21 -1.1756 0.1263
-7 13 22 -0.7348 -1.0874
-7 13 23 0.6687 0.5363
-7 13 24 -0.1879 0.0311
-7 13 25 3.7248 1.4069
-7 13 26 0.6608 -1.4321
-7 13 27 -0.4124 2.4486
-7 13 28 0.9488 -2.3907
-7 13 29 1.4868 -0.9597
-7 13 30 3.1540 -0.9402
-7 15 1 -3.6107 6.9940
-7 15 2 4.9076 3.3130
-7 15 3 -0.1457 0.8844
-7 15 4 4.1518 3.6434
-7 15 5 2.4282 -6.4960
-7 15 6 -0.6096 0.7874
-7 15 7 -0.3931 -6.1480
-7 15 8 2.3661 0.3280
-7 15 9 -2.2857 3.3383
-7 15 10 2.4529 -3.3036
-7 15 11 8.3480 6.2910
-7 15 12 2.9462 -0.9396
-7 15 13 -4.8980 -0.7029
-7 15 14 4.3730 4.8170
-7 15 15 6.7209 -1.7066
-7 15 16 -5.4735 2.1695
-7 15 17 -0.9543 -4.0603
-7 15 18 -5.5958 -0.5430
-7 15 19 -0.2591 0.6046
-7 15 20 -1.8311 0.0205
-7 15 21 -0.6246 -0.0649
-7 15 22 -3.5684 -0.6757
-7 15 23 -0.9240 -0.7921
-7 15 24 0.7900 -0.4841
-7 15 25 -1.1475 -0.3987
-7 15 26 0.1493 -0.4394
-7 15 27 -1.4725 0.0831
-7 15 28 0.0341 -0.4235
-7 15 29 -0.7212 -0.4958
-7 17 1 0.2955 3.5492
-7 17 2 1.7145 0.7541
-7 17 3 -1.8464 3.0054
-7 17 4 2.7374 2.8808
-7 17 5 1.0219 4.8683
-7 17 6 -2.9445 -1.7882
-7 17 7 1.3696 3.0106
-7 17 8 1.6771 -2.5761
-7 17 9 -2.2774 3.9307
-7 17 10 4.9822 4.2215
-7 17 11 -2.4310 -0.0592
-7 17 12 0.0609 0.4972
-7 17 13 -7.8909 -1.3781
-7 17 14 1.0563 2.1128
-7 17 15 -1.6110 3.2790
-7 17 16 -0.5581 -5.1330
-7 17 17 1.3661 0.7066
-7 17 18 -0.4657 -2.1790
-7 17 19 -0.7096 1.4799
-7 17 20 3.0641 -0.7001
-7 17 21 -0.5848 -1.0390
-7 17 22 0.2681 0.0493
-7 17 23 2.4496 -1.8990
-7 17 24 -1.9628 0.4039
-7 17 25 -2.1531 -0.0825
-7 17 26 -0.9114 0.2913
-7 17 27 -0.9844 1.1632
-7 17 28 1.2695 -1.1931
-7 19 1 -2.2352 -4.4682
-7 19 2 -4.5238 0.6718
-7 19 3 -2.2906 -4.3963
-7 19 4 -7.2453 -0.7837
-7 19 5 2.5261 -2.8541
-7 19 6 1.5418 1.8628
-7 19 7 -0.3259 -1.8459
-7 19 8 0.9185 -0.3726
-7 19 9 -0.7428 -1.3046
-7 19 10 -4.8830 0.4392
-7 19 11 -0.8984 -1.3497
-7 19 12 0.2180 1.7328
-7 19 13 -1.3797 0.0914
-7 19 14 1.3249 4.6291
-7 19 15 -0.5663 -0.3164
-7 19 16 0.5474 -1.4784
-7 19 17 2.1473 0.7839
-7 19 18 -0.0946 2.2126
-7 19 19 -5.0237 0.1530
-7 19 20 -0.1119 0.8033
-7 19 21 -0.7772 1.3911
-7 19 22 0.0263 2.2337
-7 19 23 1.9627 1.9532
-7 19 24 1.2305 -1.5955
-7 19 25 -0.0655 0.1230
-7 19 26 1.3905 1.3040
-7 21 1 3.4609 -1.6748
-7 21 2 1.3365 -2.5623
-7 21 3 -2.2900 1.0171
-7 21 4 -1.8365 5.7656
-7 21 5 0.6220 0.2216
-7 21 6 1.0986 -0.9961
-7 21 7 1.6392 0.4907
-7 21 8 -0.2823 0.2576
-7 21 9 -0.7119 -0.4163
-7 21 10 2.2283 2.8944
-7 21 11 -0.1491 -5.7584
-7 21 12 1.9796 1.4942
-7 21 13 1.7167 1.9322
-7 21 14 -2.2178 -2.4858
-7 21 15 1.6137 3.5247
-7 21 16 0.6097 0.2775
-7 21 17 -0.1464 0.3196
-7 21 18 0.3888 2.8962
-7 21 19 -0.1511 -0.3376
-7 21 20 2.2867 -2.9502
-7 21 21 0.3799 2.0633
-7 21 22 0.2882 0.9152
-7 21 23 -1.8044 -0.1878
-7 21 24 -0.7551 -2.0909
-7 23 1 0.2310 3.5220
-7 23 2 1.8347 -0.3866
-7 23 3 -1.0235 0.8535
-7 23 4 1.2339 3.4321
-7 23 5 0.6274 1.3796
-7 23 6 1.7540 -1.3869
-7 23 7 -3.5075 0.2387
-7 23 8 -1.5321 0.8773
-7 23 9 0.3448 0.6692
-7 23 10 0.6645 -1.6492
-7 23 11 3.0795 1.3072
-7 23 12 0.3481 -1.0787
-7 23 13 -0.2546 1.1966
-7 23 14 -0.3467 0.8059
-7 23 15 3.7540 -2.2969
-7 23 16 2.0134 -0.9753
-7 23 17 -1.1483 -0.7170
-7 23 18 -2.4276 -0.3320
-7 23 19 -0.6335 -0.4525
-7 23 20 0.8336 -0.1454
-7 23 21 0.3270 0.3314
-7 23 22 -0.2492 1.0600
-7 25 1 6.5315 -1.8130
-7 25 2 -0.2155 -0.0167
-7 25 3 -0.7786 -0.8862
-7 25 4 1.0774 -0.8089
-7 25 5 1.5048 -2.8582
-7 25 6 0.1705 -0.3851
-7 25 7 2.7099 -1.6255
-7 25 8 1.6505 1.3077
-7 25 9 1.0796 -1.2027
-7 25 10 -1.0611 0.7864
-7 25 11 -1.0211 0.5072
-7 25 12 -2.1660 -2.6274
-7 25 13 -0.0031 0.0469
-7 25 14 -1.0514 1.6513
-7 25 15 -2.1665 1.0028
-7 25 16 -0.9851 -0.2508
-7 25 17 -3.3471 -1.7782
-7 25 18 -0.8295 -0.1019
-7 25 19 0.0537 -0.6232
-7 27 1 1.7019 -1.8008
-7 27 2 1.2098 0.5755
-7 27 3 1.7006 0.3233
-7 27 4 1.6037 3.0589
-7 27 5 1.7938 1.2199
-7 27 6 -2.8221 0.1925
-7 27 7 -1.3289 -0.4335
-7 27 8 0.6349 -2.1763
-7 27 9 0.5693 -1.0732
-7 27 10 0.2663 0.7146
-7 27 11 0.4421 1.6162
-7 27 12 0.0181 -1.5986
-7 27 13 1.3406 -0.0124
-7 27 14 2.6025 1.6928
-7 27 15 0.7626 0.3599
-7 27 16 2.8305 0.4776
-7 29 1 2.7966 0.9795
-7 29 2 -6.0400 -4.0108
-7 29 3 -4.2295 -0.4191
-7 29 4 -1.9031 -2.6196
-7 29 5 1.3590 1.4819
-7 29 6 1.2753 1.2563
-7 29 7 2.8318 1.8858
-7 29 8 0.7871 0.0542
-7 29 9 -0.2824 2.6286
-7 29 10 -1.0666 0.8554
-6 0 2 0.8220 28.1573
-6 0 4 17.9522 -13.1308
-6 0 6 17.6103 -19.6612
-6 0 8 19.1044 7.9822
-6 0 10 -0.7785 21.3132
-6 0 12 -12.3932 18.3273
-6 0 14 0.1557 -17.5381
-6 0 16 -3.1352 -5.6467
-6 0 18 8.5995 10.7731
-6 0 20 7.1526 3.9452
-6 0 22 -9.9118 1.7327
-6 0 24 -9.3478 1.2271
-6 0 26 -4.6703 -5.7061
-6 0 28 -0.6907 -0.0408
-6 0 30 2.9431 3.8010
-6 0 32 1.7125 1.7597
-6 0 34 -1.3840 -2.0234
-6 2 1 17.9311 9.9717
-6 2 2 7.0235 -11.5623
-6 2 3 -8.2105 -6.3399
-6 2 4 -7.8032 -13.1506
-6 2 5 -6.0444 -3.3326
-6 2 6 -5.9799 8.1342
-6 2 7 -2.5088 -14.8483
-6 2 8 5.6329 0.5002
-6 2 9 3.4749 0.7586
-6 2 10 -8.2626 -15.0507
-6 2 11 -1.0639 1.4458
-6 2 12 -4.2040 1.3144
-6 2 13 -5.2243 12.9910
-6 2 14 3.0015 -0.4584
-6 2 15 6.5772 1.5210
-6 2 16 -5.1043 -1.8957
-6 2 17 -3.2327 -7.0818
-6 2 18 1.6545 0.2163
-6 2 19 -0.3779 4.7135
-6 2 20 -7.6455 2.0772
-6 2 21 7.2220 0.7243
-6 2 22 -5.4203 -4.7424
-6 2 23 -0.0270 7.3689
-6 2 24 7.3375 2.4504
-6 2 25 -4.8315 6.2487
-6 2 26 3.8001 2.0931
-6 2 27 -3.4657 -1.4064
-6 2 28 -3.2822 -2.5966
-6 2 29 -0.5742 -3.1828
-6 2 30 -1.3465 -0.7192
-6 2 31 -0.8680 0.7168
-6 2 32 0.1384 1.8571
-6 2 33 -0.0505 3.3188
-6 2 34 0.7107 -0.1190
-6 4 1 -4.4125 -5.6155
-6 4 2 4.7772 28.6709
-6 4 3 -18.4289 -5.2475
-6 4 4 1.0067 -0.9594
-6 4 5 -5.4115 0.9602
-6 4 6 -8.6450 -9.7732
-6 4 7 -2.8090 -18.8023
-6 4 8 -6.0714 4.7848
-6 4 9 7.0719 -1.2642
-6 4 10 -2.1379 4.7700
-6 4 11 1.5664 -2.6862
-6 4 12 6.9237 -7.5670
-6 4 13 -0.8814 11.4553
-6 4 14 10.6341 -5.1358
-6 4 15 1.0215 1.1560
-6 4 16 1.2560 1.3198
-6 4 17 -2.3232 1.6165
-6 4 18 0.1082 -4.2549
-6 4 19 2.1553 6.7883
-6 4 20 1.1136 0.6184
-6 4 21 2.9605 4.7401
-6 4 22 6.6933 -2.8720
-6 4 23 -2.1548 0.4766
-6 4 24 -2.0825 -6.8047
-6 4 25 1.5128 -1.4044
-6 4 26 -1.4363 -0.4208
-6 4 27 2.1125 0.7673
-6 4 28 -1.1074 0.7384
-6 4 29 -3.6275 1.5000
-6 4 30 -0.5238 0.4185
-6 4 31 -0.5109 1.3931
-6 4 32 -0.1316 -0.5958
-6 4 33 2.5113 0.4612
-6 4 34 -1.2010 -0.0329
-6 6 1 6.2518 4.8323
-6 6 2 4.7298 -2.7303
-6 6 3 14.7798 11.9755
-6 6 4 -2.4112 1.4258
-6 6 5 1.8539 0.1809
-6 6 6 -4.9243 15.4330
-6 6 7 6.1962 2.2557
-6 6 8 4.1648 15.5354
-6 6 9 3.1369 11.8470
-6 6 10 -1.3518 -9.2143
-6 6 11 -1.3262 -7.5010
-6 6 12 -7.7130 -7.9002
-6 6 13 -3.4711 5.3879
-6 6 14 -2.0700 13.0837
-6 6 15 -10.0905 -12.3186
-6 6 16 3.4276 -3.2953
-6 6 17 3.3754 -2.3037
-6 6 18 1.9441 -7.3305
-6 6 19 -0.8983 -3.1643
-6 6 20 -0.0188 1.9527
-6 6 21 -2.6825 -6.0790
-6 6 22 6.1118 5.0197
-6 6 23 0.2202 0.1568
-6 6 24 -1.4228 0.4432
-6 6 25 0.4872 5.1479
-6 6 26 1.5265 1.7968
-6 6 27 3.1997 -1.6681
-6 6 28 5.3239 -3.2073
-6 6 29 2.2392 -2.3543
-6 6 30 1.4115 1.1637
-6 6 31 0.3031 2.0782
-6 6 32 -0.4229 -1.3216
-6 6 33 0.4157 -2.6421
-6 6 34 -0.2040 -0.3781
-6 8 1 -14.0398 9.2514
-6 8 2 1.6829 5.8926
-6 8 3 -0.4577 0.5628
-6 8 4 -1.6498 -1.0889
-6 8 5 -3.2155 1.9457
-6 8 6 -6.7650 -9.5135
-6 8 7 9.7183 -0.2929
-6 8 8 -3.1301 -17.3279
-6 8 9 -2.6335 8.8361
-6 8 10 6.9014 -8.4719
-6 8 11 -3.0045 -0.3011
-6 8 12 11.8262 4.8789
-6 8 13 -4.4955 8.9159
-6 8 14 -3.2856 1.8777
-6 8 15 -1.5894 -4.1441
-6 8 16 -4.8922 0.4930
-6 8 17 1.0482 -3.2244
-6 8 18 -1.4566 4.5067
-6 8 19 -5.2925 -2.3113
-6 8 20 -0.7750 0.2941
-6 8 21 0.5470 0.5649
-6 8 22 1.7202 4.3092
-6 8 23 -4.5162 -2.4336
-6 8 24 -0.1032 0.4179
-6 8 25 -3.6312 -2.7444
-6 8 26 1.2619 2.2805
-6 8 27 -3.3936 -2.5510
-6 8 28 -0.2953 0.9575
-6 8 29 -1.7130 -2.4758
-6 8 30 -1.0702 2.3606
-6 8 31 -1.1956 0.3440
-6 8 32 -0.0081 -1.5291
-6 8 33 1.2856 0.0391
-6 10 1 10.0046 0.7613
-6 10 2 12.9868 7.8317
-6 10 3 5.6600 3.5896
-6 10 4 -9.9917 1.0413
-6 10 5 10.0825 1.7493
-6 10 6 8.5489 2.6617
-6 10 7 -5.6928 -6.5940
-6 10 8 5.1845 2.6792
-6 10 9 -18.4547 3.0614
-6 10 10 3.0472 1.6393
-6 10 11 2.8733 -10.6608
-6 10 12 10.1957 11.0385
-6 10 13 -6.7655 -7.6564
-6 10 14 1.8172 -0.2656
-6 10 15 5.1220 -1.6547
-6 10 16 -0.3317 0.5373
-6 10 17 2.8133 1.2452
-6 10 18 2.0605 -1.5146
-6 10 19 -3.6546 3.2646
-6 10 20 -1.6039 -2.8696
-6 10 21 5.1144 -0.9670
-6 10 22 -1.0615 -0.9876
-6 10 23 1.5870 -0.8871
-6 10 24 -0.7672 -2.8896
-6 10 25 -1.4999 2.3961
-6 10 26 -3.5048 -1.1827
-6 10 27 -0.5148 1.2066
-6 10 28 -2.8120 -2.6361
-6 10 29 5.0644 1.9076
-6 10 30 -0.0371 0.5238
-6 10 31 -0.4311 -0.0900
-6 10 32 -0.7464 0.5095
-6 12 1 -3.4508 -8.9124
-6 12 2 -4.3158 6.5790
-6 12 3 -6.3768 -1.9227
-6 12 4 1.6110 3.6889
-6 12 5 -0.0133 1.3406
-6 12 6 -2.9893 -2.6646
-6 12 7 -7.8570 -0.7765
-6 12 8 -8.6323 2.8232
-6 12 9 5.8340 -6.4201
-6 12 10 -1.5207 3.1963
-6 12 11 11.0211 -1.0207
-6 12 12 -12.4040 2.7838
-6 12 13 0.0329 7.7740
-6 12 14 -3.4010 -2.3228
-6 12 15 6.5784 8.1684
-6 12 16 0.6904 6.0373
-6 12 17 -3.1370 -0.0767
-6 12 18 -2.3212 1.8844
-6 12 19 3.1647 2.4977
-6 12 20 -2.4812 -0.2042
-6 12 21 -3.6033 1.8818
-6 12 22 -0.2498 1.1335
-6 12 23 -1.2844 1.2787
-6 12 24 4.7828 4.0166
-6 12 25 0.7477 0.9474
-6 12 26 2.4521 3.4088
-6 12 27 0.2294 2.2295
-6 12 28 -0.3528 0.0785
-6 12 29 0.3424 1.2180
-6 12 30 0.4092 -1.5114
-6 12 31 -4.6912 0.6543
-6 12 32 -1.9408 -1.7238
-6 14 1 1.7336 10.3890
-6 14 2 -1.6782 -8.9589
-6 14 3 6.0510 2.4778
-6 14 4 3.6539 -13.2053
-6 14 5 -0.1844 -4.0934
-6 14 6 6.3108 1.4266
-6 14 7 -6.5350 5.3843
-6 14 8 1.8638 9.4274
-6 14 9 0.2764 1.1735
-6 14 10 -2.2497 2.2444
-6 14 11 -4.2177 2.7350
-6 14 12 -5.5914 1.3340
-6 14 13 0.7558 -7.2091
-6 14 14 -0.9905 -0.7560
-6 14 15 6.1413 -4.9683
-6 14 16 4.4875 -3.4994
-6 14 17 -4.5089 -5.5262
-6 14 18 5.8185 -0.9276
-6 14 19 4.9257 1.4806
-6 14 20 -0.5789 3.7681
-6 14 21 0.8523 -1.9412
-6 14 22 0.8593 -1.5369
-6 14 23 4.6943 -1.8643
-6 14 24 -0.5548 -0.9296
-6 14 25 1.1234 -2.4745
-6 14 26 -1.8015 0.8863
-6 14 27 2.5695 -0.0543
-6 14 28 1.5242 2.4859
-6 14 29 2.0763 -2.5201
-6 14 30 2.7093 1.7558
-6 14 31 -1.1301 -0.2801
-6 16 1 -9.4335 2.2889
-6 16 2 -1.9874 -3.2205
-6 16 3 -2.6138 -0.9066
-6 16 4 5.9773 3.0336
-6 16 5 3.4273 2.4694
-6 16 6 -1.8961 -0.6223
-6 16 7 10.6828 -1.7629
-6 16 8 2.6818 -7.0155
-6 16 9 6.6124 0.3626
-6 16 10 -3.3837 -4.7889
-6 16 11 3.0062 4.6726
-6 16 12 3.6420 -8.9791
-6 16 13 2.1504 -0.4185
-6 16 14 2.5378 -6.0353
-6 16 15 -0.1686 6.1793
-6 16 16 3.2820 2.1095
-6 16 17 -7.0512 -5.4734
-6 16 18 0.0879 -1.3853
-6 16 19 -0.8832 -1.0678
-6 16 20 -2.1728 -0.4587
-6 16 21 1.1133 0.1228
-6 16 22 2.7666 -0.0643
-6 16 23 -0.8003 1.3800
-6 16 24 -2.6119 -0.9209
-6 16 25 -3.3577 -0.1293
-6 16 26 0.7531 -0.5881
-6 16 27 1.0341 1.1430
-6 16 28 -0.6723 -0.0314
-6 16 29 1.0171 -2.4462
-6 18 1 -2.6288 8.2240
-6 18 2 6.0824 3.2109
-6 18 3 1.1780 -1.0188
-6 18 4 -5.5006 3.7840
-6 18 5 0.6576 0.0461
-6 18 6 -1.8376 3.7185
-6 18 7 0.2374 -2.9576
-6 18 8 5.4179 -0.6086
-6 18 9 -4.2128 -1.0375
-6 18 10 -2.2401 -1.7496
-6 18 11 -0.4811 3.7521
-6 18 12 3.7092 3.6543
-6 18 13 -5.5759 -4.1891
-6 18 14 -4.0896 6.3956
-6 18 15 -1.0341 -3.0210
-6 18 16 -1.2284 2.0737
-6 18 17 1.8562 0.2918
-6 18 18 -3.4276 -0.0838
-6 18 19 -1.4432 -0.6212
-6 18 20 -0.7917 0.0986
-6 18 21 -1.2303 -0.5986
-6 18 22 2.8921 -0.8728
-6 18 23 0.5650 -1.0179
-6 18 24 -0.5590 -1.0355
-6 18 25 -0.2283 -3.9612
-6 18 26 -0.0730 0.1806
-6 18 27 0.5798 3.2645
-6 18 28 -0.1638 -1.1292
-6 20 1 -0.3874 -4.3940
-6 20 2 5.3297 1.5775
-6 20 3 -4.0580 -0.7368
-6 20 4 -2.5833 -1.8783
-6 20 5 0.5388 1.6295
-6 20 6 -1.2624 -0.7805
-6 20 7 -0.4746 1.8074
-6 20 8 -2.5089 2.4211
-6 20 9 -2.9881 -1.1241
-6 20 10 0.9523 -1.5161
-6 20 11 1.6173 -1.3555
-6 20 12 2.5594 -0.0553
-6 20 13 -4.8315 -0.4952
-6 20 14 -0.5390 1.3669
-6 20 15 1.5281 2.1250
-6 20 16 -3.8340 0.2494
-6 20 17 4.7474 1.5708
-6 20 18 -4.8791 -0.2704
-6 20 19 2.6884 -2.3594
-6 20 20 3.1585 -1.3248
-6 20 21 1.6561 1.6751
-6 20 22 -3.6134 0.9838
-6 20 23 1.6037 1.9500
-6 20 24 -0.7031 -2.5048
-6 20 25 0.4437 -0.1327
-6 20 26 0.3210 0.7426
-6 22 1 2.3910 1.9903
-6 22 2 1.6725 -5.7482
-6 22 3 2.5299 0.8398
-6 22 4 0.8062 -3.5799
-6 22 5 1.8395 -2.7941
-6 22 6 3.1346 -0.6629
-6 22 7 0.8728 0.2151
-6 22 8 -2.2696 2.4969
-6 22 9 1.1527 2.3878
-6 22 10 -1.1604 -0.8403
-6 22 11 1.2052 -0.8882
-6 22 12 -2.0135 1.6672
-6 22 13 -2.0440 -1.4341
-6 22 14 0.9323 -0.6478
-6 22 15 6.1656 2.9395
-6 22 16 0.0459 -2.9712
-6 22 17 -0.1894 1.3438
-6 22 18 -1.8141 -0.3054
-6 22 19 -2.5518 0.0535
-6 22 20 1.7373 -0.3284
-6 22 21 -1.1445 -0.2388
-6 22 22 -2.4020 0.9021
-6 22 23 -0.5420 -1.6344
-6 22 24 1.8678 0.6998
-6 24 1 -2.5275 0.9056
-6 24 2 1.4010 0.2720
-6 24 3 -2.5086 -4.9334
-6 24 4 -3.7362 -0.7424
-6 24 5 -1.7360 1.3428
-6 24 6 -2.1176 -1.3694
-6 24 7 0.3945 2.7647
-6 24 8 1.6518 -2.3212
-6 24 9 0.0224 0.2310
-6 24 10 0.3299 2.9076
-6 24 11 -0.9585 -0.1671
-6 24 12 1.6344 -0.4144
-6 24 13 -0.9919 0.4525
-6 24 14 -0.9576 -2.6297
-6 24 15 0.3797 0.7003
-6 24 16 0.8922 0.5905
-6 24 17 -0.6771 0.9200
-6 24 18 0.8073 1.7950
-6 24 19 -1.2048 2.0251
-6 24 20 2.5082 -0.0531
-6 24 21 -1.5905 1.1231
-6 24 22 -1.0468 -0.5079
-6 26 1 -0.0546 0.7715
-6 26 2 -1.8453 0.0388
-6 26 3 -0.8293 -1.2532
-6 26 4 -2.8529 -1.4487
-6 26 5 -0.3975 -0.0355
-6 26 6 2.3944 -0.2406
-6 26 7 -0.0829 -1.8629
-6 26 8 3.7538 -0.3078
-6 26 9 -1.3347 -1.0798
-6 26 10 -2.4259 -0.9510
-6 26 11 0.2143 -1.6619
-6 26 12 0.6148 -2.2660
-6 26 13 0.2136 1.1163
-6 26 14 -3.6385 1.7542
-6 26 15 -1.7677 0.4771
-6 26 16 0.6918 -1.0761
-6 26 17 1.6131 -2.1421
-6 26 18 1.2952 -0.0639
-6 26 19 0.8459 -1.7866
-6 28 1 -3.2783 0.7358
-6 28 2 0.6415 0.2302
-6 28 3 -2.9162 -0.9833
-6 28 4 1.3356 0.4052
-6 28 5 -0.4392 2.6580
-6 28 6 -1.0962 -1.9731
-6 28 7 2.0180 -3.8162
-6 28 8 2.6238 -1.6110
-6 28 9 0.2233 0.7548
-6 28 10 -0.1911 1.8474
-6 28 11 1.8814 2.0890
-6 28 12 1.6420 -0.1136
-6 28 13 -0.1329 0.7786
-6 28 14 1.8778 -0.4125
-6 28 15 -0.4350 0.1247
-6 30 1 1.6685 4.5027
-6 30 2 0.9045 5.8310
-6 30 3 -2.7651 -1.5682
-6 30 4 -0.1246 3.5794
-6 30 5 -2.1094 2.9697
-6 30 6 -2.2064 3.5733
-6 30 7 -0.7601 0.9762
-6 30 8 -0.4478 -0.6169
-6 30 9 -2.3209 1.0463
-6 30 10 -0.7988 -2.1268
-5 1 1 -5.8185 46.8111
-5 1 2 -9.3837 -1.1829
-5 1 3 8.7005 19.1644
-5 1 4 -4.3313 -11.4251
-5 1 5 -7.1409 -19.3464
-5 1 6 2.3771 -25.7311
-5 1 7 2.5305 -18.4117
-5 1 8 9.7266 1.7880
-5 1 9 18.6104 -6.5425
-5 1 10 20.2847 -9.7286
-5 1 11 5.8004 8.1843
-5 1 12 1.5370 9.9225
-5 1 13 -5.4526 2.2208
-5 1 14 1.5602 2.1931
-5 1 15 4.1161 2.1149
-5 1 16 -1.7001 -6.5809
-5 1 17 -0.0580 -1.7580
-5 1 18 -4.9776 0.1980
-5 1 19 2.2909 -2.1301
-5 1 20 5.4371 1.1430
-5 1 21 5.4898 0.8452
-5 1 22 1.4940 -3.2053
-5 1 23 -6.9011 0.7958
-5 1 24 -2.0021 -1.2196
-5 1 25 -7.2678 -4.5854
-5 1 26 3.4406 -2.6378
-5 1 27 -0.2570 -1.1555
-5 1 28 1.7183 -1.9444
-5 1 29 3.9372 1.2731
-5 1 30 0.1403 1.8763
-5 1 31 4.1406 -0.1026
-5 1 32 0.4622 0.2593
-5 1 33 0.3198 0.4681
-5 1 34 2.4333 0.0240
-5 1 35 -1.1984 0.6580
-5 3 1 13.1383 13.3534
-5 3 2 -10.3829 13.6227
-5 3 3 -10.8553 0.3965
-5 3 4 -1.0936 5.0053
-5 3 5 -33.4061 21.1757
-5 3 6 -9.2521 -1.5267
-5 3 7 -12.7262 18.8345
-5 3 8 -19.4089 18.0462
-5 3 9 -0.4136 -22.7950
-5 3 10 -20.5160 0.0816
-5 3 11 12.1201 -19.5175
-5 3 12 -13.2740 10.8324
-5 3 13 4.5159 8.3029
-5 3 14 -4.4329 0.6757
-5 3 15 13.6597 11.5598
-5 3 16 -4.0999 -1.5021
-5 3 17 -3.9125 -3.2467
-5 3 18 0.4580 -0.7022
-5 3 19 -8.5975 1.4501
-5 3 20 0.0572 -2.6083
-5 3 21 6.3265 -0.2566
-5 3 22 0.0150 5.7511
-5 3 23 6.8605 -1.4615
-5 3 24 -1.0264 6.5939
-5 3 25 -2.0776 4.0292
-5 3 26 -3.3492 3.4343
-5 3 27 1.6353 -0.4612
-5 3 28 -3.2984 -1.8952
-5 3 29 1.4247 -4.7746
-5 3 30 -0.7355 0.8785
-5 3 31 -1.7188 0.5197
-5 3 32 -1.2643 -0.8717
-5 3 33 -0.7147 1.0603
-5 3 34 -1.1094 1.1550
-5 3 35 0.6623 0.3948
-5 5 1 -18.3180 8.4414
-5 5 2 23.4332 13.5605
-5 5 3 -15.7397 15.5311
-5 5 4 6.9328 3.6316
-5 5 5 10.8187 1.6283
-5 5 6 -0.1588 0.7497
-5 5 7 4.1896 0.7707
-5 5 8 9.6339 1.5704
-5 5 9 -23.9012 10.1145
-5 5 10 3.5002 -12.8987
-5 5 11 3.3140 1.6904
-5 5 12 -0.7326 -9.0086
-5 5 13 -14.4527 0.1498
-5 5 14 -1.3739 -6.7620
-5 5 15 0.3264 -3.0182
-5 5 16 3.1032 -1.6885
-5 5 17 -7.0514 -0.6340
-5 5 18 7.0824 2.7701
-5 5 19 -1.2223 -2.7713
-5 5 20 -1.5803 -2.5483
-5 5 21 2.7512 0.8185
-5 5 22 -3.0214 -0.7322
-5 5 23 1.0592 -2.2574
-5 5 24 1.9861 -5.3251
-5 5 25 -2.7597 1.3865
-5 5 26 -1.7055 3.0029
-5 5 27 0.9857 4.1404
-5 5 28 -0.1470 -0.9873
-5 5 29 -5.2743 1.9922
-5 5 30 -0.7906 2.4727
-5 5 31 -3.2271 -1.7959
-5 5 32 2.7414 0.9722
-5 5 33 1.0056 -0.7373
-5 5 34 -0.0700 -0.9791
-5 7 1 16.2325 -30.3095
-5 7 2 19.3232 7.3392
-5 7 3 -0.3633 -19.3971
-5 7 4 14.1609 -12.7737
-5 7 5 0.1553 4.9569
-5 7 6 17.8582 9.3684
-5 7 7 15.5718 0.6944
-5 7 8 -2.8628 8.5099
-5 7 9 6.6244 -7.2750
-5 7 10 -0.8660 6.8068
-5 7 11 14.6718 7.7239
-5 7 12 2.0625 7.0744
-5 7 13 -13.5673 17.8783
-5 7 14 0.5917 3.8862
-5 7 15 1.1245 0.1237
-5 7 16 3.4660 -3.7936
-5 7 17 -2.8533 1.4156
-5 7 18 -2.7879 4.1258
-5 7 19 1.3887 -3.3117
-5 7 20 0.4586 0.7076
-5 7 21 -3.4504 2.6676
-5 7 22 3.4354 1.4872
-5 7 23 -1.4504 -0.7813
-5 7 24 6.5582 -4.5579
-5 7 25 2.0994 0.3578
-5 7 26 5.5460 1.0573
-5 7 27 3.3311 -3.4451
-5 7 28 10.2043 2.6828
-5 7 29 4.3363 -1.1531
-5 7 30 0.0677 0.4773
-5 7 31 2.9598 -0.3199
-5 7 32 -4.1606 -0.9625
-5 7 33 1.6360 0.5417
-5 7 34 -2.4289 -2.8674
-5 9 1 3.1370 2.8859
-5 9 2 -21.9622 3.1435
-5 9 3 9.5169 6.8555
-5 9 4 -17.2427 7.1531
-5 9 5 12.5408 -13.7663
-5 9 6 -14.8321 6.1309
-5 9 7 -1.9183 -5.7363
-5 9 8 -13.3789 -7.7841
-5 9 9 -8.3919 3.8471
-5 9 10 15.7872 -4.5367
-5 9 11 8.9933 3.4041
-5 9 12 7.8093 -3.6026
-5 9 13 -0.0510 -6.2815
-5 9 14 6.9268 3.6755
-5 9 15 1.1039 -5.7346
-5 9 16 -3.7539 -0.2725
-5 9 17 -3.7155 6.1893
-5 9 18 -6.6964 0.5769
-5 9 19 1.4759 -0.3926
-5 9 20 -2.2165 -4.1265
-5 9 21 1.6442 -0.6955
-5 9 22 -4.0175 -1.7390
-5 9 23 0.9398 -4.6675
-5 9 24 -4.3039 1.5418
-5 9 25 0.5215 0.4811
-5 9 26 -5.6679 1.2588
-5 9 27 -1.1618 -1.5448
-5 9 28 -0.9513 -0.2908
-5 9 29 -1.6613 -0.2666
-5 9 30 1.6218 -2.9225
-5 9 31 -0.6217 -0.2338
-5 9 32 1.9467 1.0147
-5 9 33 0.0605 2.3995
-5 11 1 -9.2980 6.3096
-5 11 2 -2.0058 3.5447
-5 11 3 -4.4673 -2.3157
-5 11 4 20.1909 -17.2783
-5 11 5 1.0367 9.7180
-5 11 6 1.2194 -6.6726
-5 11 7 -1.0199 4.3648
-5 11 8 2.5992 1.5859
-5 11 9 0.3998 -1.7976
-5 11 10 0.1880 3.9613
-5 11 11 -8.6543 -5.9491
-5 11 12 -14.1461 -1.6923
-5 11 13 -7.8281 -5.0331
-5 11 14 5.9307 -1.7857
-5 11 15 15.4150 3.1181
-5 11 16 -2.9305 4.5922
-5 11 17 8.4552 -4.7019
-5 11 18 3.5437 4.9155
-5 11 19 -2.9167 -2.4334
-5 11 20 -0.9559 -1.4725
-5 11 21 -3.9106 0.7682
-5 11 22 -0.0522 -1.0254
-5 11 23 -0.0978 -2.4700
-5 11 24 -0.2366 -2.6121
-5 11 25 -0.0152 -0.9234
-5 11 26 -0.4229 -1.4689
-5 11 27 0.2066 1.1621
-5 11 28 -2.2500 0.4148
-5 11 29 2.3464 -1.6696
-5 11 30 -3.3615 -1.1885
-5 11 31 2.1718 -3.3115
-5 11 32 -0.3369 -0.5146
-5 11 33 0.4593 0.3365
-5 13 1 -0.0067 6.6979
-5 13 2 -3.8274 2.6351
-5 13 3 4.1351 -2.2519
-5 13 4 -1.3850 2.2972
-5 13 5 -8.4013 7.7636
-5 13 6 1.5690 7.0327
-5 13 7 -4.5174 -9.5333
-5 13 8 10.9705 0.3259
-5 13 9 -2.5370 6.1762
-5 13 10 0.0273 3.7693
-5 13 11 3.8015 4.1301
-5 13 12 1.1334 -1.7527
-5 13 13 3.0107 -5.4724
-5 13 14 4.7148 -2.4564
-5 13 15 0.4013 7.8750
-5 13 16 -7.4434 -1.1758
-5 13 17 -3.6666 0.5484
-5 13 18 1.1607 -0.3837
-5 13 19 -4.4668 5.3491
-5 13 20 0.1113 1.0671
-5 13 21 -0.3203 0.0847
-5 13 22 -0.1092 3.4749
-5 13 23 -3.5811 0.8180
-5 13 24 -2.0069 1.4137
-5 13 25 -0.4307 -2.7929
-5 13 26 -0.0287 0.3468
-5 13 27 1.9360 1.4578
-5 13 28 -1.1467 -2.3034
-5 13 29 -0.3723 2.3687
-5 13 30 -2.1414 -2.5733
-5 13 31 -1.8597 0.4668
-5 13 32 -1.2304 -0.7254
-5 15 1 -10.9403 -7.3253
-5 15 2 -0.0473 -9.9244
-5 15 3 -0.9789 -13.4763
-5 15 4 1.7145 -2.5493
-5 15 5 -0.8126 1.4136
-5 15 6 1.8023 -7.1088
-5 15 7 8.2740 -4.7815
-5 15 8 -1.6957 3.8416
-5 15 9 -0.5240 -0.1358
-5 15 10 -3.0523 7.8421
-5 15 11 0.6863 -2.1717
-5 15 12 -3.1968 -2.9918
-5 15 13 -4.0368 -2.5990
-5 15 14 -6.8669 -2.7584
-5 15 15 -5.3793 6.3617
-5 15 16 1.1066 -2.2859
-5 15 17 1.2799 -1.8027
-5 15 18 3.0812 1.2971
-5 15 19 -1.3754 3.0716
-5 15 20 1.8890 -0.0416
-5 15 21 6.8087 -1.2685
-5 15 22 0.9029 2.1419
-5 15 23 -0.4708 3.9947
-5 15 24 1.7116 -0.9004
-5 15 25 -0.2985 0.3664
-5 15 26 1.8522 -0.8191
-5 15 27 -1.3261 -0.3843
-5 15 28 1.2358 1.1860
-5 15 29 -0.5337 0.7128
-5 15 30 2.4161 1.0048
-5 15 31 -1.9847 -0.1575
-5 17 1 -5.6331 5.4574
-5 17 2 -3.0690 -0.2061
-5 17 3 -0.3025 -2.0872
-5 17 4 -3.2935 8.6391
-5 17 5 -3.4818 -7.1634
-5 17 6 4.3761 -0.6071
-5 17 7 2.5295 -8.9016
-5 17 8 1.4675 -0.6219
-5 17 9 2.4998 -2.6253
-5 17 10 -0.4957 -8.7069
-5 17 11 5.9004 3.0482
-5 17 12 0.2038 0.3996
-5 17 13 4.4430 3.0373
-5 17 14 2.2948 2.6871
-5 17 15 -2.1192 0.6135
-5 17 16 8.4851 5.0087
-5 17 17 -0.3381 -4.0049
-5 17 18 1.1726 0.6055
-5 17 19 2.8187 -2.4572
-5 17 20 -3.4907 -3.7029
-5 17 21 0.5537 0.1571
-5 17 22 -2.6419 1.6005
-5 17 23 -2.1351 1.6301
-5 17 24 0.8677 -1.8199
-5 17 25 2.1577 -0.3386
-5 17 26 -2.9178 0.2725
-5 17 27 -0.2965 3.1117
-5 17 28 -2.4462 -0.0150
-5 17 29 0.7525 -1.0685
-5 19 1 7.4972 -1.3381
-5 19 2 2.2789 4.1163
-5 19 3 0.9021 0.7491
-5 19 4 -3.0541 2.6558
-5 19 5 0.9511 2.5127
-5 19 6 -8.5670 2.3158
-5 19 7 -1.9865 9.5215
-5 19 8 -9.3955 2.0615
-5 19 9 1.8554 1.6644
-5 19 10 4.1057 -3.9348
-5 19 11 -3.8013 0.5195
-5 19 12 -0.7429 1.8546
-5 19 13 -1.7045 -3.1721
-5 19 14 -3.9140 -1.1868
-5 19 15 -0.2979 -1.6488
-5 19 16 1.5503 3.0957
-5 19 17 -1.5630 2.7773
-5 19 18 -3.5359 -2.2113
-5 19 19 4.5883 -4.1024
-5 19 20 -1.0281 -1.6851
-5 19 21 -1.5757 0.4502
-5 19 22 -1.4979 -2.2486
-5 19 23 1.6902 2.6791
-5 19 24 1.5321 -0.1151
-5 19 25 -1.3141 -2.1116
-5 19 26 1.2602 -1.1016
-5 19 27 -0.6164 0.7865
-5 19 28 0.9207 -0.6593
-5 21 1 1.4155 -0.5983
-5 21 2 -1.8566 2.9105
-5 21 3 -2.2053 1.8014
-5 21 4 -3.9124 -2.8651
-5 21 5 2.5928 -2.4805
-5 21 6 5.5201 -2.3146
-5 21 7 -5.5883 0.4122
-5 21 8 6.0564 0.3199
-5 21 9 -0.1167 -3.3707
-5 21 10 3.7406 -2.0278
-5 21 11 3.5383 2.2019
-5 21 12 -1.8695 2.3636
-5 21 13 3.0670 -0.7159
-5 21 14 1.7557 3.3912
-5 21 15 -1.2207 3.2357
-5 21 16 1.7277 1.1755
-5 21 17 -1.6424 2.7845
-5 21 18 -1.1297 -3.0201
-5 21 19 0.5887 0.7695
-5 21 20 3.5276 4.1243
-5 21 21 -7.2580 -0.1072
-5 21 22 -0.2222 0.3231
-5 21 23 0.5494 0.7406
-5 21 24 -1.4867 4.1277
-5 21 25 -0.3956 -1.8866
-5 21 26 -2.0227 -0.4785
-5 23 1 1.8342 3.8177
-5 23 2 0.9391 -4.3205
-5 23 3 -4.1802 3.6164
-5 23 4 -0.1865 -2.3207
-5 23 5 0.0590 4.4859
-5 23 6 -1.6081 2.3779
-5 23 7 3.0427 -1.5659
-5 23 8 -4.0000 1.8162
-5 23 9 -0.2432 -0.5231
-5 23 10 -1.5156 -0.7318
-5 23 11 -0.8522 2.3588
-5 23 12 4.1115 0.2223
-5 23 13 -1.3270 -5.5713
-5 23 14 0.1533 -3.4215
-5 23 15 3.5525 1.1205
-5 23 16 -1.6330 0.0297
-5 23 17 3.8222 -0.4026
-5 23 18 0.2809 -0.4984
-5 23 19 -0.1724 -0.2761
-5 23 20 -0.6389 -0.5178
-5 23 21 -0.9000 -0.3753
-5 23 22 1.1374 -4.0923
-5 23 23 2.0294 4.4831
-5 23 24 1.7804 0.1129
-5 25 1 -7.4542 0.4410
-5 25 2 -1.6350 -0.6141
-5 25 3 -0.6573 1.6672
-5 25 4 2.0843 5.0700
-5 25 5 0.1599 -2.6236
-5 25 6 -0.5791 1.8000
-5 25 7 1.0925 -1.8184
-5 25 8 -0.4449 0.7215
-5 25 9 -0.9049 0.6753
-5 25 10 -1.4465 -1.1905
-5 25 11 0.5219 -0.7548
-5 25 12 1.6720 -0.4263
-5 25 13 -1.7421 0.0334
-5 25 14 -1.9636 -0.4106
-5 25 15 -1.6568 2.9505
-5 25 16 2.1418 -0.0417
-5 25 17 -0.3344 0.8263
-5 25 18 1.5457 0.3706
-5 25 19 0.0064 -0.0513
-5 25 20 1.7614 2.3605
-5 25 21 -0.8752 -1.0478
-5 25 22 0.8695 3.1774
-5 27 1 0.4915 -2.3251
-5 27 2 1.6406 1.5202
-5 27 3 4.5515 -1.4391
-5 27 4 -0.9628 0.1161
-5 27 5 0.9939 -0.8839
-5 27 6 -0.5709 -1.9447
-5 27 7 1.6514 0.4027
-5 27 8 -1.4154 1.9338
-5 27 9 -0.6264 -2.4569
-5 27 10 -3.5263 0.2418
-5 27 11 0.4978 -0.7085
-5 27 12 1.4062 -1.1305
-5 27 13 -0.8623 0.4296
-5 27 14 -0.8137 0.1196
-5 27 15 1.1914 -2.0113
-5 27 16 0.3072 0.3408
-5 27 17 0.3031 -0.8117
-5 27 18 -2.2782 -0.0014
-5 27 19 0.8416 -0.5494
-5 29 1 -0.6754 1.1592
-5 29 2 3.0473 -3.0511
-5 29 3 2.1514 -1.5738
-5 29 4 0.8162 0.9634
-5 29 5 -1.0313 -1.4403
-5 29 6 -1.5238 0.4321
-5 29 7 2.9653 -0.7207
-5 29 8 1.4354 -2.1709
-5 29 9 1.0021 0.1482
-5 29 10 -0.5144 -1.0757
-5 29 11 2.6265 0.7251
-5 29 12 1.3549 -0.6251
-5 29 13 1.0659 -0.1299
-5 29 14 0.2154 -1.1073
-5 29 15 1.8370 0.8431
-5 31 1 1.2969 1.3718
-5 31 2 -1.3253 1.6930
-5 31 3 1.8102 0.8077
-5 31 4 -2.8069 -2.2138
-5 31 5 0.1753 2.5832
-5 31 6 -2.5059 -0.6055
-5 31 7 0.7219 3.2766
-5 31 8 1.3179 0.3760
-5 31 9 -0.8247 0.7939
-4 0 2 24.7683 -10.8208
-4 0 4 -23.0766 -89.8190
-4 0 6 10.1807 25.5407
-4 0 8 36.2547 -13.8502
-4 0 10 10.7073 -36.1201
-4 0 12 -23.8314 -3.4601
-4 0 14 1.7875 -4.1820
-4 0 16 2.3386 -6.6391
-4 0 18 -0.5003 -2.3347
-4 0 20 -4.3459 4.0157
-4 0 22 -2.8008 -10.4578
-4 0 24 -1.0280 0.6784
-4 0 26 -2.2119 0.3681
-4 0 28 -1.2236 -2.0362
-4 0 30 -3.8232 -1.6924
-4 0 32 -5.4516 -2.4509
-4 0 34 -0.6170 0.6789
-4 2 1 5.0682 7.8050
-4 2 2 -3.4828 56.1621
-4 2 3 9.9445 -23.0607
-4 2 4 11.1347 25.5450
-4 2 5 -20.0858 -4.1193
-4 2 6 3.0685 14.2223
-4 2 7 0.2239 -5.1935
-4 2 8 -20.9933 -4.9527
-4 2 9 -4.0676 -25.9603
-4 2 10 18.4240 19.7134
-4 2 11 -2.9881 -11.5464
-4 2 12 2.0457 20.4628
-4 2 13 21.0146 -10.5062
-4 2 14 5.3695 5.5855
-4 2 15 3.4832 3.7932
-4 2 16 -5.2831 6.1860
-4 2 17 3.1374 -4.3154
-4 2 18 -0.8585 -2.6053
-4 2 19 0.4668 -1.3389
-4 2 20 5.4523 4.2521
-4 2 21 -7.5388 2.9014
-4 2 22 4.7305 1.9044
-4 2 23 -1.5483 5.4364
-4 2 24 -1.1250 2.6754
-4 2 25 -0.7703 -4.9419
-4 2 26 -0.6325 0.7017
-4 2 27 -3.8463 1.6949
-4 2 28 0.6707 -1.1602
-4 2 29 2.0842 -1.5798
-4 2 30 2.7751 -0.1505
-4 2 31 -0.9775 -1.4508
-4 2 32 3.9582 -0.8418
-4 2 33 -2.1472 -1.5602
-4 2 34 -1.8403 1.6745
-4 2 35 -0.3549 -1.7136
-4 4 1 -8.4979 30.0405
-4 4 2 -22.5074 -26.2916
-4 4 3 13.8369 -5.7330
-4 4 4 -17.4731 9.8316
-4 4 5 -7.0219 11.3085
-4 4 6 16.8672 2.0931
-4 4 7 6.6752 6.1208
-4 4 8 -17.3382 10.2911
-4 4 9 12.3533 3.2125
-4 4 10 8.8614 -5.4799
-4 4 11 -1.2630 17.3362
-4 4 12 -9.3990 -10.6106
-4 4 13 0.2567 -6.3891
-4 4 14 7.3866 4.0304
-4 4 15 2.2849 4.7397
-4 4 16 5.4858 2.0316
-4 4 17 0.0600 -7.2618
-4 4 18 2.9793 1.3336
-4 4 19 -3.7372 -0.5176
-4 4 20 -2.2665 1.4543
-4 4 21 0.1912 -3.4911
-4 4 22 -0.9815 0.0452
-4 4 23 4.8454 -3.7482
-4 4 24 3.5733 2.2235
-4 4 25 3.2770 -1.5030
-4 4 26 -2.9151 2.4291
-4 4 27 2.7328 8.0126
-4 4 28 -0.3668 -2.0842
-4 4 29 -0.3308 -2.4072
-4 4 30 -0.1730 1.2475
-4 4 31 -0.8773 2.4838
-4 4 32 2.0335 0.2370
-4 4 33 -1.7291 2.0886
-4 4 34 0.5209 1.0406
-4 4 35 -1.6885 -0.4592
-4 6 1 4.3177 -0.5481
-4 6 2 19.6356 11.3575
-4 6 3 -6.5825 -5.3383
-4 6 4 13.6615 -13.1134
-4 6 5 -2.6451 17.0973
-4 6 6 -1.1286 -20.4419
-4 6 7 -2.9230 -7.9153
-4 6 8 -20.8588 -1.0696
-4 6 9 7.6594 -21.0959
-4 6 10 -3.2371 -0.0296
-4 6 11 -0.7574 2.8977
-4 6 12 3.2851 -7.8743
-4 6 13 -10.7550 -2.1027
-4 6 14 -2.5868 -12.3162
-4 6 15 0.9084 8.9009
-4 6 16 -8.9538 -7.5014
-4 6 17 -1.5065 -1.0650
-4 6 18 2.3431 4.2278
-4 6 19 -3.1449 3.8305
-4 6 20 3.5769 -1.3591
-4 6 21 2.3321 -1.6108
-4 6 22 -11.1822 0.7077
-4 6 23 3.0671 1.9792
-4 6 24 0.0620 -5.5957
-4 6 25 -3.5927 0.9191
-4 6 26 0.9244 -5.0299
-4 6 27 1.8209 2.5185
-4 6 28 0.8568 0.5958
-4 6 29 -0.8725 -3.4652
-4 6 30 -1.6248 0.7813
-4 6 31 -2.5466 -2.6930
-4 6 32 0.5129 0.3844
-4 6 33 2.4883 -0.2850
-4 6 34 -0.5220 0.5007
-4 6 35 0.6566 -1.2392
-4 8 1 6.4716 -12.8248
-4 8 2 18.8889 10.0929
-4 8 3 9.2465 -25.7192
-4 8 4 -16.8988 8.6724
-4 8 5 29.5037 -16.9949
-4 8 6 -23.3433 4.4503
-4 8 7 1.5019 10.2793
-4 8 8 11.0437 -11.2147
-4 8 9 11.7428 11.5502
-4 8 10 -9.7643 3.4720
-4 8 11 5.7847 2.1642
-4 8 12 -5.3298 -4.1593
-4 8 13 0.8309 -10.7494
-4 8 14 6.1146 6.1016
-4 8 15 3.7667 -3.3547
-4 8 16 8.8364 8.2928
-4 8 17 5.3239 -4.1792
-4 8 18 -5.5774 -0.5086
-4 8 19 9.7089 3.2541
-4 8 20 -3.7278 -3.2227
-4 8 21 6.5258 4.6326
-4 8 22 -2.8469 -1.0316
-4 8 23 2.4792 0.4910
-4 8 24 2.4629 -4.9407
-4 8 25 -1.9617 0.4376
-4 8 26 2.4487 1.8447
-4 8 27 -0.0131 -1.0851
-4 8 28 0.6506 0.6940
-4 8 29 -1.4031 0.7156
-4 8 30 0.8680 0.2338
-4 8 31 0.3397 -0.6918
-4 8 32 -2.7657 -0.3373
-4 8 33 -0.8203 0.3089
-4 8 34 -0.9219 -3.1496
-4 10 1 1.8607 -0.7266
-4 10 2 -13.3013 -10.3796
-4 10 3 -5.5231 14.7793
-4 10 4 9.2029 -14.2549
-4 10 5 -6.3249 15.9933
-4 10 6 4.5759 -15.7606
-4 10 7 -10.5746 8.3983
-4 10 8 6.4411 -1.4302
-4 10 9 -10.4381 8.4984
-4 10 10 6.7958 11.3074
-4 10 11 -16.4323 2.8648
-4 10 12 6.8975 -5.0772
-4 10 13 -1.0289 -6.0851
-4 10 14 -6.9241 1.4000
-4 10 15 5.6851 8.1990
-4 10 16 -1.4981 -7.6706
-4 10 17 -3.6332 0.2496
-4 10 18 -2.5337 0.8074
-4 10 19 -9.6170 -6.1178
-4 10 20 3.6254 -0.2127
-4 10 21 -3.1947 3.5193
-4 10 22 4.1993 4.4081
-4 10 23 -3.7456 1.1199
-4 10 24 -3.0007 1.5589
-4 10 25 -6.4076 4.3630
-4 10 26 1.7007 1.4538
-4 10 27 0.8922 -3.6953
-4 10 28 -0.1172 0.8425
-4 10 29 -0.1302 0.2926
-4 10 30 1.4986 0.9182
-4 10 31 4.1249 3.3734
-4 10 32 0.1793 -0.4174
-4 10 33 -0.5929 2.7517
-4 12 1 1.6828 4.1274
-4 12 2 -3.3249 -21.8079
-4 12 3 -5.7109 8.1382
-4 12 4 -2.4552 3.7099
-4 12 5 -10.8611 8.1695
-4 12 6 0.3655 2.6804
-4 12 7 6.3817 -12.2103
-4 12 8 6.2205 4.9197
-4 12 9 -11.3898 -2.8123
-4 12 10 -2.9625 1.0581
-4 12 11 6.5185 -4.1239
-4 12 12 -1.9760 -7.3057
-4 12 13 -3.6654 -5.0145
-4 12 14 1.9059 3.7926
-4 12 15 -3.4490 7.2568
-4 12 16 3.1002 -6.4026
-4 12 17 5.5383 -2.2613
-4 12 18 -1.7116 -2.0924
-4 12 19 -0.1558 0.9290
-4 12 20 3.2645 -9.3844
-4 12 21 -3.4571 1.4902
-4 12 22 3.8617 -3.2825
-4 12 23 1.2084 -5.6090
-4 12 24 3.2564 2.2905
-4 12 25 1.1851 -0.9303
-4 12 26 1.3481 -1.4220
-4 12 27 -3.8251 -2.8377
-4 12 28 -2.5903 -1.1040
-4 12 29 -2.6476 -1.2964
-4 12 30 1.1345 0.6658
-4 12 31 -0.0728 -1.9338
-4 12 32 -0.6579 -0.2866
-4 12 33 0.5501 -2.3212
-4 14 1 -9.4145 -9.2686
-4 14 2 5.4039 5.7449
-4 14 3 -1.9762 5.0267
-4 14 4 4.7235 11.4238
-4 14 5 -0.4977 7.4783
-4 14 6 3.0579 -4.5615
-4 14 7 10.9274 0.2400
-4 14 8 -2.7474 4.3621
-4 14 9 -5.0147 -2.4185
-4 14 10 0.8679 0.5598
-4 14 11 3.1969 -0.8860
-4 14 12 5.8407 3.1384
-4 14 13 -10.0276 0.9170
-4 14 14 -4.9637 3.7883
-4 14 15 0.3043 4.2079
-4 14 16 -6.2256 0.2385
-4 14 17 0.5062 3.4588
-4 14 18 -0.9636 3.4010
-4 14 19 -2.0338 2.5881
-4 14 20 6.8440 1.5480
-4 14 21 -2.8276 3.2192
-4 14 22 -4.8316 5.0444
-4 14 23 -2.5722 -1.1332
-4 14 24 -3.5646 5.9329
-4 14 25 2.3601 -1.5461
-4 14 26 -0.0838 -1.5060
-4 14 27 -3.8592 1.4290
-4 14 28 -1.8941 0.7505
-4 14 29 -0.0959 1.1554
-4 14 30 0.9917 1.1312
-4 14 31 0.8633 -0.0280
-4 14 32 -0.6649 0.2607
-4 16 1 -5.1721 -3.6327
-4 16 2 -4.4075 -3.9973
-4 16 3 11.5544 4.0629
-4 16 4 -7.7373 -1.1086
-4 16 5 -4.8363 -10.1365
-4 16 6 -0.5779 2.7326
-4 16 7 -1.5667 -2.8108
-4 16 8 -3.4521 2.8965
-4 16 9 -0.2840 -8.4598
-4 16 10 -2.8923 -5.3250
-4 16 11 8.2440 1.7166
-4 16 12 -2.9553 1.3815
-4 16 13 7.4559 4.9843
-4 16 14 3.6123 -0.2662
-4 16 15 2.3810 0.8609
-4 16 16 2.0681 4.8696
-4 16 17 -1.8958 -5.3248
-4 16 18 5.4525 1.0879
-4 16 19 -0.9457 -11.2758
-4 16 20 4.0883 1.6493
-4 16 21 3.6466 -1.2817
-4 16 22 -0.4059 3.7070
-4 16 23 5.1030 2.3450
-4 16 24 -0.6027 0.2859
-4 16 25 2.7767 2.3596
-4 16 26 -2.8284 1.8133
-4 16 27 0.3099 -1.7654
-4 16 28 0.5136 -0.0885
-4 16 29 4.4184 0.2714
-4 16 30 0.0460 -0.6348
-4 16 31 0.8842 0.4513
-4 18 1 -3.1632 -3.0476
-4 18 2 1.0120 5.8592
-4 18 3 -1.9668 -1.6174
-4 18 4 5.9454 -6.1103
-4 18 5 2.8038 4.2876
-4 18 6 3.9626 2.9734
-4 18 7 3.2017 4.8512
-4 18 8 -3.5329 0.4420
-4 18 9 3.2629 -0.8820
-4 18 10 3.2031 1.8363
-4 18 11 -3.6372 1.4442
-4 18 12 -2.6290 -1.8941
-4 18 13 -1.0574 -2.9604
-4 18 14 2.2403 -11.1779
-4 18 15 1.3250 -0.0845
-4 18 16 -0.5494 0.7438
-4 18 17 -1.8663 -3.0265
-4 18 18 3.8352 1.2503
-4 18 19 1.1806 -2.3969
-4 18 20 -7.7726 0.0474
-4 18 21 -0.5986 -0.4233
-4 18 22 -0.7299 -2.0622
-4 18 23 -2.5763 -1.2641
-4 18 24 6.3987 -0.9720
-4 18 25 1.3191 1.4134
-4 18 26 -0.3689 3.1562
-4 18 27 -0.5964 1.8471
-4 18 28 -2.4534 -1.7031
-4 18 29 -0.0858 0.3653
-4 20 1 -0.9423 8.7711
-4 20 2 -0.6192 3.0013
-4 20 3 0.3899 -3.3444
-4 20 4 2.7383 0.2013
-4 20 5 1.7021 3.7951
-4 20 6 2.6904 -0.4001
-4 20 7 -10.8887 1.1296
-4 20 8 -1.7852 -8.3774
-4 20 9 -2.2054 3.9085
-4 20 10 3.7993 -0.4522
-4 20 11 -3.9739 3.6522
-4 20 12 -1.5718 -1.0069
-4 20 13 -0.9543 -1.1204
-4 20 14 1.3148 4.0987
-4 20 15 -4.8139 -2.5799
-4 20 16 -4.5780 3.5677
-4 20 17 -0.3756 0.0168
-4 20 18 -3.7939 -4.0926
-4 20 19 5.3168 2.7703
-4 20 20 -1.6030 0.5869
-4 20 21 2.2284 -1.1648
-4 20 22 1.3991 0.4948
-4 20 23 0.9126 0.1998
-4 20 24 -0.6111 -0.2312
-4 20 25 0.9720 -1.1583
-4 20 26 1.5279 -2.9419
-4 20 27 0.3522 1.7776
-4 20 28 0.8746 3.0596
-4 22 1 5.7239 -2.4186
-4 22 2 4.4176 -1.3530
-4 22 3 -0.0416 1.5272
-4 22 4 1.9190 0.2832
-4 22 5 0.9146 7.2467
-4 22 6 1.2750 -3.0416
-4 22 7 -1.4908 -0.9332
-4 22 8 -3.3390 0.5227
-4 22 9 -1.6456 1.5686
-4 22 10 1.4485 3.3771
-4 22 11 -3.1892 -2.4632
-4 22 12 0.2340 -3.5058
-4 22 13 6.4483 -3.5531
-4 22 14 1.4588 -1.5877
-4 22 15 -3.0058 1.5755
-4 22 16 1.8387 0.4449
-4 22 17 -0.2446 2.4326
-4 22 18 0.5224 -0.2793
-4 22 19 0.4697 -0.6278
-4 22 20 0.1973 0.2922
-4 22 21 0.3948 1.8214
-4 22 22 1.3683 -2.7358
-4 22 23 -0.5869 2.9432
-4 22 24 -2.1071 0.7119
-4 22 25 -0.7740 -2.7953
-4 22 26 1.1627 -0.5626
-4 24 1 -3.3386 2.0262
-4 24 2 0.5924 0.1044
-4 24 3 -1.8343 -4.8081
-4 24 4 1.7336 0.1227
-4 24 5 3.2087 -5.1786
-4 24 6 2.2161 -0.0896
-4 24 7 1.9336 -1.1989
-4 24 8 3.1611 4.6837
-4 24 9 2.3407 2.2383
-4 24 10 1.7705 0.7962
-4 24 11 1.2704 0.7045
-4 24 12 -1.5796 5.3206
-4 24 13 -1.2682 0.5299
-4 24 14 -0.9838 0.2689
-4 24 15 -0.7277 -1.9007
-4 24 16 -0.8490 0.3748
-4 24 17 0.8497 -0.2543
-4 24 18 -1.2668 -0.7087
-4 24 19 -0.8277 -0.8640
-4 24 20 1.1394 -1.6500
-4 24 21 0.1480 -3.2129
-4 24 22 1.0242 -1.1783
-4 24 23 1.0020 0.6054
-4 24 24 -3.3421 -0.9181
-4 26 1 -0.8877 -0.3702
-4 26 2 3.4993 1.5666
-4 26 3 -1.9690 0.7969
-4 26 4 0.7360 -0.3448
-4 26 5 -4.5536 -0.5075
-4 26 6 0.4234 -0.1687
-4 26 7 -2.5408 -1.7066
-4 26 8 -2.0530 0.6317
-4 26 9 -1.5109 -2.7785
-4 26 10 -0.8934 -1.6780
-4 26 11 -0.8028 0.2051
-4 26 12 0.4670 4.1118
-4 26 13 -1.5426 -0.4378
-4 26 14 -1.3117 -1.5490
-4 26 15 -0.5129 -0.8570
-4 26 16 -1.7376 -1.5328
-4 26 17 -2.4287 -0.3617
-4 26 18 -0.4433 1.1854
-4 26 19 1.2317 -0.1987
-4 26 20 1.3964 1.4926
-4 26 21 -1.0465 -0.5950
-4 28 1 2.1999 -3.0116
-4 28 2 -1.4167 -2.7818
-4 28 3 -1.6282 -1.7002
-4 28 4 -4.5858 -2.5046
-4 28 5 -1.8273 -1.6635
-4 28 6 1.3272 1.4549
-4 28 7 -0.9007 0.6519
-4 28 8 1.3336 1.1889
-4 28 9 -0.8623 -2.4745
-4 28 10 0.4637 -1.2791
-4 28 11 0.9009 0.8239
-4 28 12 -0.4253 -0.1759
-4 28 13 1.4980 -2.0348
-4 28 14 -0.2426 2.8812
-4 28 15 0.8931 1.3193
-4 28 16 -1.1808 3.0482
-4 28 17 -0.4169 0.7296
-4 28 18 -2.7304 -0.4627
-4 30 1 3.4040 1.6490
-4 30 2 2.6118 -2.0990
-4 30 3 2.8964 4.1132
-4 30 4 2.2223 -1.0037
-4 30 5 0.2234 1.4772
-4 30 6 1.2000 2.9060
-4 30 7 -1.3254 1.1410
-4 30 8 -1.0077 2.7284
-4 30 9 0.6468 -2.4393
-4 30 10 -0.8944 1.0712
-4 30 11 -1.2171 -0.4605
-4 30 12 1.2104 -1.4705
-4 30 13 0.0456 -0.5159
-4 30 14 0.2630 -1.1464
-4 32 1 -7.4753 2.7581
-4 32 2 3.0685 0.6016
-4 32 3 -6.2699 -2.7933
-4 32 4 0.4190 2.6624
-4 32 5 0.7505 -3.4780
-4 32 6 -1.4015 0.8173
-3 1 1 -24.5649 -23.8674
-3 1 2 -12.6351 9.6582
-3 1 3 1.0004 11.9075
-3 1 4 -10.0873 -2.9452
-3 1 5 33.1115 -11.2558
-3 1 6 -45.9578 11.8177
-3 1 7 2.9926 14.3372
-3 1 8 27.1944 -33.1894
-3 1 9 -2.2255 18.0183
-3 1 10 -16.1814 14.3734
-3 1 11 -8.5583 -12.3421
-3 1 12 -4.3579 -3.4912
-3 1 13 -3.3934 -5.1288
-3 1 14 3.7127 0.9650
-3 1 15 4.8221 -6.6059
-3 1 16 -14.0962 -2.2438
-3 1 17 2.7354 -1.1756
-3 1 18 2.0672 -3.6337
-3 1 19 -16.2562 -0.2093
-3 1 20 -6.9228 -4.7066
-3 1 21 -1.7742 -3.6641
-3 1 22 6.0654 7.8607
-3 1 23 1.1202 -2.7906
-3 1 24 1.9437 -3.3234
-3 1 25 2.4395 0.6564
-3 1 26 -0.3342 1.9245
-3 1 27 3.2542 -1.4580
-3 1 28 1.4978 3.9892
-3 1 29 5.9752 1.4428
-3 1 30 2.0774 -1.2056
-3 1 31 -0.3146 -0.1961
-3 1 32 -0.0492 2.5506
-3 1 33 0.0584 -1.1762
-3 1 34 -1.4362 1.3319
-3 1 35 0.7027 0.3807
-3 3 1 -25.6715 -8.3083
-3 3 2 2.4222 6.8375
-3 3 3 59.8086 130.7641
-3 3 4 48.5500 -19.7949
-3 3 5 -10.3814 -1.6895
-3 3 6 22.7272 10.0380
-3 3 7 -28.9931 -19.4153
-3 3 8 13.3837 7.1951
-3 3 9 2.7636 27.1022
-3 3 10 5.6275 5.7663
-3 3 11 -0.7158 -5.8883
-3 3 12 5.1544 -13.9514
-3 3 13 7.1063 -1.3397
-3 3 14 8.9207 8.8427
-3 3 15 -19.0953 -1.4157
-3 3 16 8.6237 -11.3997
-3 3 17 -7.4822 -4.8404
-3 3 18 5.6592 -0.0813
-3 3 19 5.7251 -7.0702
-3 3 20 -1.0137 4.9911
-3 3 21 10.7968 3.4838
-3 3 22 5.2304 -2.9619
-3 3 23 -3.9961 0.1566
-3 3 24 0.3981 -0.2464
-3 3 25 7.9737 -4.7225
-3 3 26 4.1640 -1.3307
-3 3 27 -1.8206 -1.8183
-3 3 28 -0.8139 -2.2863
-3 3 29 1.8933 1.8780
-3 3 30 -4.2369 0.6403
-3 3 31 0.1634 -0.8460
-3 3 32 1.1431 -1.2012
-3 3 33 1.2467 -2.1234
-3 3 34 -0.7842 -2.3824
-3 3 35 0.0163 -1.6578
-3 5 1 -7.8889 -33.2065
-3 5 2 1.2993 5.1762
-3 5 3 13.4738 -72.3715
-3 5 4 -5.4814 -2.1498
-3 5 5 -36.1206 -21.1409
-3 5 6 -16.6690 2.8129
-3 5 7 23.2596 17.5201
-3 5 8 -22.6785 -7.9753
-3 5 9 2.7357 4.9139
-3 5 10 5.0356 3.8854
-3 5 11 -12.4659 -0.6596
-3 5 12 -14.4878 3.4383
-3 5 13 10.5036 8.1852
-3 5 14 -14.2617 8.6892
-3 5 15 10.4346 8.9376
-3 5 16 -5.7548 -2.4404
-3 5 17 6.7957 12.8401
-3 5 18 -11.6239 1.5976
-3 5 19 -17.2196 1.8715
-3 5 20 -2.2896 -7.6102
-3 5 21 -6.3684 -1.7835
-3 5 22 -1.3651 -9.5996
-3 5 23 -7.2314 -1.8586
-3 5 24 -4.1831 1.8621
-3 5 25 0.6748 -0.7910
-3 5 26 -7.6568 -1.7845
-3 5 27 -1.1396 3.8920
-3 5 28 -0.0184 -1.4588
-3 5 29 3.6777 0.5407
-3 5 30 -0.6553 -1.2619
-3 5 31 -1.0240 0.6840
-3 5 32 1.4097 0.0152
-3 5 33 2.4624 0.9474
-3 5 34 0.1389 -1.0319
-3 5 35 1.1264 0.5320
-3 7 1 -18.4807 21.5187
-3 7 2 0.8087 0.9380
-3 7 3 10.2677 -7.4274
-3 7 4 -1.6045 -14.3213
-3 7 5 -18.6633 -3.1830
-3 7 6 17.1730 2.1857
-3 7 7 -11.1644 -27.5615
-3 7 8 -3.3915 19.4970
-3 7 9 -18.2099 -2.6831
-3 7 10 1.1646 -3.9225
-3 7 11 6.7904 1.4308
-3 7 12 2.3489 -7.7608
-3 7 13 2.5215 -1.3214
-3 7 14 4.7399 -1.4785
-3 7 15 -10.7993 -0.2353
-3 7 16 8.0386 4.0981
-3 7 17 2.6449 -5.5547
-3 7 18 -0.7908 9.2881
-3 7 19 -2.5757 -1.9822
-3 7 20 1.5493 7.4624
-3 7 21 4.7752 5.5804
-3 7 22 -7.5901 2.8754
-3 7 23 -3.7002 -2.7520
-3 7 24 -1.5206 3.7967
-3 7 25 -2.4155 -1.5657
-3 7 26 -2.1902 -2.4338
-3 7 27 -0.6790 -1.3208
-3 7 28 2.0132 -2.6788
-3 7 29 -3.1726 -4.7196
-3 7 30 1.3128 0.0929
-3 7 31 -3.4000 0.0854
-3 7 32 0.6117 -1.4563
-3 7 33 -1.5377 -0.1157
-3 7 34 0.5025 0.7010
-3 7 35 -0.6046 -0.2547
-3 9 1 -14.5723 -2.5885
-3 9 2 14.7876 35.2939
-3 9 3 -25.9729 3.7914
-3 9 4 5.8584 2.8733
-3 9 5 4.8785 22.8432
-3 9 6 13.5410 -11.0956
-3 9 7 14.5025 10.4007
-3 9 8 -9.9490 6.7989
-3 9 9 22.7843 4.4772
-3 9 10 2.1697 -4.8849
-3 9 11 -6.0093 -17.0066
-3 9 12 15.5664 6.1948
-3 9 13 -6.1638 6.0740
-3 9 14 2.5802 9.7073
-3 9 15 5.6115 5.5489
-3 9 16 1.8200 0.1603
-3 9 17 0.4472 -1.8680
-3 9 18 -1.3752 -4.3738
-3 9 19 -6.1987 -3.9111
-3 9 20 7.9242 4.0289
-3 9 21 5.3521 2.8420
-3 9 22 6.2797 2.1698
-3 9 23 7.6742 2.9938
-3 9 24 5.0172 2.2931
-3 9 25 -1.1964 4.0519
-3 9 26 -4.1843 5.2339
-3 9 27 1.1582 2.4323
-3 9 28 -4.2520 -1.2030
-3 9 29 -2.7141 1.9227
-3 9 30 2.1935 4.9315
-3 9 31 0.4081 0.3531
-3 9 32 0.8308 -2.2358
-3 9 33 0.3179 -1.4565
-3 9 34 -0.8011 -0.1472
-3 11 1 9.5694 -13.1656
-3 11 2 2.1466 7.1994
-3 11 3 7.8655 -2.4858
-3 11 4 -16.9376 20.9053
-3 11 5 22.6827 -0.8720
-3 11 6 18.1644 -0.6991
-3 11 7 -4.9705 5.7229
-3 11 8 5.0243 2.7378
-3 11 9 -8.4245 5.4786
-3 11 10 -4.1611 0.9324
-3 11 11 0.1128 2.6378
-3 11 12 -6.8558 -0.8932
-3 11 13 6.0871 -4.5359
-3 11 14 -1.4540 -1.4327
-3 11 15 -1.6719 -2.0668
-3 11 16 4.6503 2.0049
-3 11 17 -1.1691 3.7072
-3 11 18 -0.6929 -0.5204
-3 11 19 5.0784 2.5725
-3 11 20 0.6818 -2.8341
-3 11 21 0.7505 0.5979
-3 11 22 -6.9908 -2.1932
-3 11 23 1.6186 5.3145
-3 11 24 1.6352 -8.0487
-3 11 25 -1.8607 4.5998
-3 11 26 4.1193 4.2278
-3 11 27 2.7762 0.4762
-3 11 28 2.0790 1.1190
-3 11 29 -0.7467 1.9112
-3 11 30 -0.0093 2.1194
-3 11 31 0.1633 1.5660
-3 11 32 -0.0567 1.3464
-3 11 33 0.5192 0.1932
-3 13 1 0.1890 -3.4004
-3 13 2 16.1773 1.0927
-3 13 3 -5.6416 -1.1935
-3 13 4 -2.0661 -17.7370
-3 13 5 4.1667 -9.0042
-3 13 6 -4.6676 -12.4075
-3 13 7 12.1162 -0.7686
-3 13 8 -4.2092 -0.1539
-3 13 9 3.4743 -16.3611
-3 13 10 4.5144 -5.9865
-3 13 11 4.1870 2.1143
-3 13 12 4.8398 8.1870
-3 13 13 -0.4143 -1.5380
-3 13 14 -2.9119 0.2366
-3 13 15 0.9833 9.2558
-3 13 16 -5.8045 -3.2203
-3 13 17 5.7142 -6.2689
-3 13 18 -5.7819 1.6350
-3 13 19 4.7824 -2.3526
-3 13 20 -5.2177 -1.4154
-3 13 21 -2.7570 -4.0929
-3 13 22 -3.4090 -1.8857
-3 13 23 1.6844 -4.8471
-3 13 24 5.5879 -0.2935
-3 13 25 -0.6012 -1.3306
-3 13 26 1.2656 -1.2020
-3 13 27 1.2560 -5.2190
-3 13 28 0.8581 -2.8184
-3 13 29 1.2775 -2.6158
-3 13 30 0.6035 -0.3077
-3 13 31 2.1516 -1.5444
-3 13 32 0.8156 -1.7949
-3 13 33 0.9171 0.6458
-3 15 1 1.1160 -5.9039
-3 15 2 -0.6427 7.4314
-3 15 3 4.4100 3.9840
-3 15 4 2.4092 6.2461
-3 15 5 -2.9501 -6.5124
-3 15 6 -8.3931 19.1482
-3 15 7 -11.5558 -1.9672
-3 15 8 -8.5743 1.2154
-3 15 9 -6.5156 -7.4815
-3 15 10 -11.6573 1.0719
-3 15 11 0.2588 7.1109
-3 15 12 -3.5493 1.4967
-3 15 13 2.7393 -10.9468
-3 15 14 3.6091 -3.7293
-3 15 15 -1.7933 0.5294
-3 15 16 -1.9964 -3.2465
-3 15 17 0.2919 0.5345
-3 15 18 2.1352 -1.9214
-3 15 19 2.1166 6.2787
-3 15 20 12.3022 5.2063
-3 15 21 -6.2237 5.1958
-3 15 22 0.4806 0.8137
-3 15 23 -1.0826 -7.4457
-3 15 24 -3.7308 0.1535
-3 15 25 -1.9280 -0.1665
-3 15 26 1.6948 1.0519
-3 15 27 2.1254 0.1315
-3 15 28 -0.0893 3.0566
-3 15 29 -2.8348 1.2092
-3 15 30 -0.9562 0.2554
-3 15 31 -0.5174 1.8340
-3 15 32 -1.7514 -0.7990
-3 17 1 -0.0073 -2.7996
-3 17 2 -3.9977 -7.1740
-3 17 3 -3.2382 -2.2431
-3 17 4 1.1124 -14.2183
-3 17 5 1.4783 4.2285
-3 17 6 -2.0206 -11.1600
-3 17 7 2.3315 -0.1779
-3 17 8 8.6888 -7.4392
-3 17 9 8.4692 -2.2027
-3 17 10 12.0650 7.5643
-3 17 11 -1.0184 2.5281
-3 17 12 4.7293 -7.1906
-3 17 13 -0.8300 0.3787
-3 17 14 2.1933 2.3170
-3 17 15 -1.2575 6.3175
-3 17 16 -4.7155 -1.5906
-3 17 17 -1.8404 2.6406
-3 17 18 -2.8948 -2.0335
-3 17 19 -0.8551 -0.5114
-3 17 20 2.7854 -5.8493
-3 17 21 -2.8594 1.4982
-3 17 22 -1.3162 -1.7048
-3 17 23 3.5870 0.7533
-3 17 24 -4.8184 2.8938
-3 17 25 -2.4400 0.6757
-3 17 26 -1.6852 -2.3614
-3 17 27 0.7731 -0.1698
-3 17 28 1.4140 -2.3288
-3 17 29 0.5692 -0.4579
-3 17 30 0.7895 -0.4855
-3 19 1 0.8779 2.6968
-3 19 2 -4.2292 0.2263
-3 19 3 -0.3597 2.2687
-3 19 4 -0.6148 4.3995
-3 19 5 -2.1783 0.5421
-3 19 6 -9.1055 2.9377
-3 19 7 -5.6591 -8.1367
-3 19 8 0.4842 1.9024
-3 19 9 -0.4692 8.5129
-3 19 10 -6.9951 4.1198
-3 19 11 -1.5080 -2.4327
-3 19 12 -2.9719 -5.0424
-3 19 13 2.2309 -0.3472
-3 19 14 3.8271 1.2038
-3 19 15 2.4240 -3.2226
-3 19 16 -0.7381 -1.2166
-3 19 17 -3.6781 -2.7238
-3 19 18 5.4225 4.4811
-3 19 19 3.7763 2.8386
-3 19 20 0.3051 2.2951
-3 19 21 -1.0055 -1.9072
-3 19 22 -1.0842 2.8888
-3 19 23 0.6650 0.9128
-3 19 24 0.8124 -2.9870
-3 19 25 1.5951 0.3838
-3 19 26 -0.2660 -0.4889
-3 19 27 -0.6273 2.0599
-3 19 28 -1.6134 0.2616
-3 19 29 1.0950 0.2786
-3 21 1 1.7713 -4.1312
-3 21 2 -7.0709 2.2353
-3 21 3 4.5166 -2.8237
-3 21 4 5.2674 0.4850
-3 21 5 2.3313 6.1917
-3 21 6 -4.0281 0.4448
-3 21 7 3.5484 0.5143
-3 21 8 -1.3467 0.9917
-3 21 9 2.8676 5.7468
-3 21 10 -1.2679 0.7896
-3 21 11 2.1941 0.8388
-3 21 12 0.6283 3.0194
-3 21 13 0.3386 8.0077
-3 21 14 -5.7793 -2.2997
-3 21 15 -0.4665 -0.4271
-3 21 16 -3.5063 -1.2662
-3 21 17 -4.0428 0.1347
-3 21 18 2.4057 2.2636
-3 21 19 1.1950 -3.4349
-3 21 20 -1.9959 -2.0521
-3 21 21 1.8877 -0.2714
-3 21 22 2.0888 -0.7929
-3 21 23 -2.6149 0.8072
-3 21 24 3.2024 -2.5636
-3 21 25 -0.8269 -0.1451
-3 21 26 3.2502 1.0119
-3 21 27 0.6668 0.9263
-3 23 1 -1.3255 1.6796
-3 23 2 1.7723 3.0443
-3 23 3 2.8399 -2.9698
-3 23 4 -2.5831 5.8948
-3 23 5 -1.2578 -2.6629
-3 23 6 -3.6950 1.1886
-3 23 7 1.2965 -0.0654
-3 23 8 -0.7319 2.0217
-3 23 9 -1.9336 -3.7752
-3 23 10 -1.6453 -5.6962
-3 23 11 3.0030 -5.6375
-3 23 12 -1.6739 -2.4970
-3 23 13 4.8608 -1.7968
-3 23 14 5.2066 -0.2605
-3 23 15 0.1381 -0.5553
-3 23 16 0.0556 0.4745
-3 23 17 0.1985 6.7946
-3 23 18 -0.8497 -0.2183
-3 23 19 1.4558 -1.0192
-3 23 20 1.2525 -1.4082
-3 23 21 -3.5318 -0.5977
-3 23 22 -0.3587 2.9051
-3 23 23 -5.7050 -2.6859
-3 23 24 -1.4413 -0.7123
-3 23 25 0.2504 -0.3393
-3 25 1 1.1649 -0.3859
-3 25 2 -1.8320 0.3790
-3 25 3 1.2154 1.7879
-3 25 4 2.3868 -3.9702
-3 25 5 2.2308 3.5186
-3 25 6 4.6311 0.4432
-3 25 7 4.8260 2.7832
-3 25 8 0.2594 -0.3565
-3 25 9 0.7565 0.0080
-3 25 10 3.1471 0.8068
-3 25 11 -1.9884 5.0468
-3 25 12 -1.3823 0.2769
-3 25 13 -1.1569 3.4477
-3 25 14 1.4114 -3.3687
-3 25 15 0.7580 -0.4377
-3 25 16 0.9933 0.5202
-3 25 17 -2.3061 -0.4003
-3 25 18 1.4334 2.0605
-3 25 19 0.4192 -1.6562
-3 25 20 -0.0607 0.5706
-3 25 21 2.0907 -0.2194
-3 25 22 -2.9476 1.4827
-3 25 23 1.3808 1.1562
-3 27 1 -0.8594 0.5082
-3 27 2 -1.7945 1.5084
-3 27 3 -2.6837 0.8968
-3 27 4 -3.5813 -4.0634
-3 27 5 -0.3089 2.0808
-3 27 6 -1.9244 -1.7694
-3 27 7 -0.9054 1.4091
-3 27 8 -0.3350 -4.7433
-3 27 9 0.5209 0.3266
-3 27 10 2.1015 -0.0336
-3 27 11 -2.2017 0.0339
-3 27 12 1.6773 -1.0651
-3 27 13 -1.5534 -0.9386
-3 27 14 0.3907 1.2416
-3 27 15 -0.0569 0.3909
-3 27 16 1.4552 0.6603
-3 27 17 0.1314 -0.5412
-3 27 18 -0.3757 0.5736
-3 27 19 -0.9322 2.5659
-3 27 20 0.9995 1.4892
-3 29 1 -0.5388 0.5449
-3 29 2 -0.9340 1.9631
-3 29 3 0.2130 -1.7713
-3 29 4 1.1944 -5.2681
-3 29 5 0.4695 1.3049
-3 29 6 -0.7900 0.4228
-3 29 7 -1.5188 0.1505
-3 29 8 2.0468 -1.5033
-3 29 9 2.7437 1.9375
-3 29 10 -0.4250 0.0597
-3 29 11 0.2097 0.1007
-3 29 12 -0.4577 -1.5646
-3 29 13 -0.8782 -0.0948
-3 29 14 -0.6609 0.8401
-3 29 15 -2.8543 0.3762
-3 29 16 1.6490 -1.9981
-3 29 17 0.7327 -2.1899
-3 31 1 1.0089 0.3360
-3 31 2 -0.5490 0.4732
-3 31 3 1.7456 -0.0427
-3 31 4 0.3560 -2.0889
-3 31 5 2.0600 1.8210
-3 31 6 -0.0146 -0.7282
-3 31 7 -1.6100 -1.8740
-3 31 8 -0.9409 -2.1243
-3 31 9 -0.9346 0.4026
-3 31 10 -0.6054 -2.1894
-3 31 11 -0.1328 -0.4509
-3 31 12 3.7145 -3.0519
-2 0 2 -44.5231 116.3371
-2 0 4 36.4000 48.6688
-2 0 6 -41.6534 -108.1117
-2 0 8 20.3994 34.1749
-2 0 10 -9.9784 8.1746
-2 0 12 8.6969 1.9224
-2 0 14 -22.8571 0.6707
-2 0 16 -7.6903 -2.5559
-2 0 18 4.0157 3.0714
-2 0 20 10.9191 4.3489
-2 0 22 -1.5504 3.6216
-2 0 24 1.7435 -2.5317
-2 0 26 1.3449 1.8904
-2 0 28 -6.1198 3.1681
-2 0 30 -0.8726 3.3758
-2 0 32 -1.1489 -3.6350
-2 0 34 2.4800 1.6844
-2 0 36 -1.3907 3.6607
-2 2 1 8.6304 -28.6241
-2 2 2 27.6128 -37.1642
-2 2 3 31.4682 35.0581
-2 2 4 14.6300 -22.3785
-2 2 5 30.6883 -29.9667
-2 2 6 -39.8924 -15.5933
-2 2 7 -50.6300 -5.5346
-2 2 8 5.4961 13.2476
-2 2 9 -13.6415 -35.1803
-2 2 10 -3.2882 -22.8867
-2 2 11 15.7462 -20.0139
-2 2 12 18.3180 3.6328
-2 2 13 -15.1030 18.2293
-2 2 14 10.5725 0.4985
-2 2 15 0.3141 9.0309
-2 2 16 11.7243 -5.5923
-2 2 17 -11.6006 -1.8778
-2 2 18 -15.3583 -1.2781
-2 2 19 -9.2464 5.2942
-2 2 20 -3.1121 -7.8727
-2 2 21 2.2188 -9.5221
-2 2 22 4.6748 2.2572
-2 2 23 -6.2424 -4.7008
-2 2 24 2.6894 -0.2324
-2 2 25 0.0950 3.2886
-2 2 26 1.3731 0.8807
-2 2 27 -2.9320 -8.2393
-2 2 28 0.6542 -2.9285
-2 2 29 -0.9758 6.2681
-2 2 30 4.9342 -0.9880
-2 2 31 1.9283 -2.1617
-2 2 32 -2.5789 -0.6085
-2 2 33 1.3660 -0.7070
-2 2 34 -1.9013 -1.6419
-2 2 35 0.4253 1.2933
-2 4 1 -10.0995 -37.1369
-2 4 2 46.1959 33.2704
-2 4 3 -61.0969 -0.2260
-2 4 4 12.8925 37.0606
-2 4 5 44.7544 -36.8192
-2 4 6 50.5693 39.4161
-2 4 7 24.4917 59.9199
-2 4 8 -1.0509 24.0806
-2 4 9 3.7274 11.1095
-2 4 10 -21.9127 29.7469
-2 4 11 26.2209 -22.2445
-2 4 12 7.1678 0.0497
-2 4 13 5.9494 1.2519
-2 4 14 -7.8667 5.1586
-2 4 15 9.3686 5.5252
-2 4 16 2.3791 1.8700
-2 4 17 4.5483 4.7894
-2 4 18 4.4143 4.3591
-2 4 19 5.6538 2.0161
-2 4 20 2.1662 2.5974
-2 4 21 -3.3853 -4.4640
-2 4 22 -4.1994 0.0504
-2 4 23 0.1853 -4.5351
-2 4 24 -2.6634 -2.5073
-2 4 25 6.6956 6.4283
-2 4 26 3.5470 2.4831
-2 4 27 3.1436 -5.0008
-2 4 28 1.7521 -0.1568
-2 4 29 3.3907 1.1781
-2 4 30 -0.1404 1.4186
-2 4 31 -0.6928 0.2243
-2 4 32 1.9962 2.9467
-2 4 33 -1.2146 2.5060
-2 4 34 0.9182 -0.9294
-2 4 35 -0.1322 -2.2877
-2 6 1 43.0728 3.3828
-2 6 2 -85.5776 -25.5473
-2 6 3 12.2485 45.9266
-2 6 4 -49.8510 -27.4458
-2 6 5 -10.2574 -31.1533
-2 6 6 3.8043 15.4742
-2 6 7 -11.9797 -10.0731
-2 6 8 -5.8661 -34.0201
-2 6 9 -0.3029 12.2251
-2 6 10 13.6347 -32.0946
-2 6 11 0.6806 25.1918
-2 6 12 -10.8346 -14.4646
-2 6 13 -13.1110 0.2251
-2 6 14 0.9037 7.3104
-2 6 15 2.0075 -8.5300
-2 6 16 17.4002 -0.6048
-2 6 17 -1.0698 -2.4491
-2 6 18 -6.1093 3.6277
-2 6 19 3.1467 -6.7418
-2 6 20 -6.4516 11.4778
-2 6 21 -1.0089 4.0943
-2 6 22 0.6213 7.7333
-2 6 23 -2.3306 -4.3102
-2 6 24 -3.7334 -0.5360
-2 6 25 -3.3927 5.0858
-2 6 26 -1.2877 -2.3404
-2 6 27 -4.6932 -0.7498
-2 6 28 -2.2759 2.4301
-2 6 29 0.6114 -1.9900
-2 6 30 -5.0115 -0.4297
-2 6 31 2.2800 -5.1474
-2 6 32 2.0517 2.1607
-2 6 33 -0.6846 1.0340
-2 6 34 0.4894 0.2643
-2 6 35 -0.4580 0.0681
-2 8 1 -23.2807 25.5019
-2 8 2 -14.3808 46.0345
-2 8 3 -5.2985 16.2188
-2 8 4 32.3570 -21.8623
-2 8 5 3.7305 3.0062
-2 8 6 -14.5065 -16.7658
-2 8 7 4.4718 -1.1130
-2 8 8 -26.8047 -3.1387
-2 8 9 -13.7118 -15.1242
-2 8 10 2.3633 -6.5701
-2 8 11 -9.4919 -19.0410
-2 8 12 0.9188 1.1301
-2 8 13 -8.5904 -11.2892
-2 8 14 8.2238 -1.1975
-2 8 15 4.6675 -0.1936
-2 8 16 -6.0060 -6.5246
-2 8 17 6.7187 3.1874
-2 8 18 5.7740 -0.6140
-2 8 19 6.5459 -3.1425
-2 8 20 8.4275 -1.4182
-2 8 21 7.0414 9.0238
-2 8 22 1.4999 -5.9139
-2 8 23 2.6291 -4.3211
-2 8 24 0.0344 0.1200
-2 8 25 0.3759 0.8315
-2 8 26 -5.8406 -4.5020
-2 8 27 2.8974 2.0167
-2 8 28 0.1404 -3.3467
-2 8 29 -0.7167 2.7894
-2 8 30 0.1210 -2.6325
-2 8 31 0.7589 3.0959
-2 8 32 0.0794 -1.3511
-2 8 33 -2.2095 0.0054
-2 8 34 0.9390 -0.5508
-2 8 35 0.6178 -1.6112
-2 10 1 24.8853 -14.4325
-2 10 2 3.4139 12.0627
-2 10 3 14.7545 -24.7494
-2 10 4 10.7420 -2.8726
-2 10 5 -2.8539 11.1771
-2 10 6 14.8039 15.6514
-2 10 7 -0.7866 9.9554
-2 10 8 4.0092 -10.1233
-2 10 9 0.8865 13.5809
-2 10 10 3.3578 -4.3164
-2 10 11 7.6192 5.5104
-2 10 12 -10.8268 0.2321
-2 10 13 -0.2172 5.1345
-2 10 14 1.1106 7.3444
-2 10 15 -10.9545 -0.3652
-2 10 16 1.1217 4.7472
-2 10 17 1.3705 -10.4180
-2 10 18 -4.8856 -8.3350
-2 10 19 -1.3036 -6.1768
-2 10 20 -2.0182 -10.6021
-2 10 21 -7.2031 8.0961
-2 10 22 0.8684 -5.1300
-2 10 23 -1.3725 2.5851
-2 10 24 2.4054 1.4484
-2 10 25 -0.7253 1.9316
-2 10 26 -2.7092 -1.0871
-2 10 27 3.7091 -0.6634
-2 10 28 5.3069 0.7012
-2 10 29 -3.3750 -6.5891
-2 10 30 1.9980 1.6768
-2 10 31 2.8269 2.2895
-2 10 32 -1.3149 2.0631
-2 10 33 2.4798 -0.8507
-2 10 34 -2.4669 -1.5099
-2 12 1 4.1091 -9.1202
-2 12 2 -3.9481 15.8730
-2 12 3 0.1510 -12.0594
-2 12 4 -5.1027 1.8174
-2 12 5 -6.9580 15.1688
-2 12 6 -1.0424 1.0714
-2 12 7 -0.6729 0.3399
-2 12 8 -11.9033 -3.3085
-2 12 9 3.3896 -7.0292
-2 12 10 14.8554 15.6883
-2 12 11 -2.8150 -0.2153
-2 12 12 5.4033 -4.8009
-2 12 13 9.7524 -12.3930
-2 12 14 -8.7629 -2.5928
-2 12 15 4.0834 -2.2779
-2 12 16 -6.7682 0.8080
-2 12 17 5.7962 -0.6520
-2 12 18 0.3622 9.0168
-2 12 19 1.5426 2.9397
-2 12 20 3.2927 15.0880
-2 12 21 6.5909 -4.2925
-2 12 22 -4.3086 3.1490
-2 12 23 -1.4364 -0.5229
-2 12 24 0.5350 3.9120
-2 12 25 -4.6235 -2.5019
-2 12 26 0.0343 4.4138
-2 12 27 1.4264 1.7140
-2 12 28 -2.8465 2.0990
-2 12 29 -3.6550 -0.1712
-2 12 30 -2.8872 0.1276
-2 12 31 -1.7963 0.5311
-2 12 32 1.9161 -0.9354
-2 12 33 -0.2608 -0.6376
-2 14 1 7.3054 8.1839
-2 14 2 -7.0702 -17.6253
-2 14 3 3.2917 8.6009
-2 14 4 -2.8949 -18.5456
-2 14 5 -4.0131 1.7151
-2 14 6 2.1962 -2.2896
-2 14 7 -3.9089 -4.2971
-2 14 8 3.7823 1.6636
-2 14 9 0.3997 10.0044
-2 14 10 0.6378 6.5362
-2 14 11 -12.4750 5.9557
-2 14 12 -8.5659 6.5883
-2 14 13 -2.3246 -4.6241
-2 14 14 -10.7902 -0.8767
-2 14 15 -5.0646 10.7262
-2 14 16 0.8548 -12.8140
-2 14 17 0.9082 0.8420
-2 14 18 3.0984 -12.8199
-2 14 19 -3.7678 4.3296
-2 14 20 2.1680 -5.9582
-2 14 21 0.6628 -4.6767
-2 14 22 5.5828 -9.2637
-2 14 23 -1.7348 4.4449
-2 14 24 1.7419 -2.9709
-2 14 25 0.2960 0.2015
-2 14 26 1.0125 -0.2115
-2 14 27 2.9960 -0.1148
-2 14 28 1.2888 -1.7414
-2 14 29 0.6068 0.7584
-2 14 30 2.7781 -0.8069
-2 14 31 -1.6767 -0.4173
-2 14 32 -0.8094 -1.7181
-2 16 1 -11.6757 -1.9842
-2 16 2 3.8070 6.7681
-2 16 3 -15.7506 13.7156
-2 16 4 7.4891 12.6524
-2 16 5 -5.9290 24.6936
-2 16 6 -3.4543 -8.1244
-2 16 7 -14.3834 8.5392
-2 16 8 2.9893 -0.6320
-2 16 9 2.4569 4.8315
-2 16 10 -4.8072 3.2242
-2 16 11 0.4765 -1.3485
-2 16 12 8.5308 -1.9456
-2 16 13 -0.5525 9.2435
-2 16 14 7.5851 2.1451
-2 16 15 -12.0025 4.0602
-2 16 16 7.0274 -3.2468
-2 16 17 -5.9350 -7.7543
-2 16 18 1.3496 4.2445
-2 16 19 -1.2403 -0.1625
-2 16 20 -1.9863 6.9828
-2 16 21 0.1539 -2.5749
-2 16 22 -5.1408 2.3312
-2 16 23 3.1939 0.3006
-2 16 24 -1.3438 -0.4043
-2 16 25 0.7644 -0.9676
-2 16 26 -0.0149 0.4383
-2 16 27 0.3549 3.4509
-2 16 28 0.2840 1.7078
-2 16 29 -0.8301 -1.1468
-2 16 30 -1.0596 1.0744
-2 16 31 0.3037 0.1090
-2 18 1 -4.0160 -5.2263
-2 18 2 0.8357 -9.6856
-2 18 3 10.0217 -10.3956
-2 18 4 9.4254 4.1682
-2 18 5 2.9736 -9.7946
-2 18 6 4.8872 0.8795
-2 18 7 5.1271 -8.4045
-2 18 8 8.7568 8.7023
-2 18 9 3.8873 -4.7748
-2 18 10 -0.7472 -8.3730
-2 18 11 1.5665 -5.5764
-2 18 12 5.3228 -4.9370
-2 18 13 1.9781 -3.9022
-2 18 14 3.1301 9.2377
-2 18 15 1.0853 -4.5753
-2 18 16 -4.4815 4.6052
-2 18 17 6.3534 -1.8549
-2 18 18 -14.0338 5.2910
-2 18 19 1.1343 -1.4011
-2 18 20 0.7653 -6.6788
-2 18 21 -4.4194 -2.5658
-2 18 22 1.3286 -0.1981
-2 18 23 2.5310 0.4206
-2 18 24 1.4912 2.0317
-2 18 25 -1.6954 -4.6843
-2 18 26 -2.5783 0.0063
-2 18 27 -1.4562 -0.5937
-2 18 28 1.1046 0.4018
-2 18 29 0.9395 -1.5163
-2 18 30 -0.6028 -0.8226
-2 20 1 -1.9291 3.1842
-2 20 2 1.2581 -4.7116
-2 20 3 -4.0870 1.4676
-2 20 4 1.6612 2.8191
-2 20 5 -0.9745 -2.9729
-2 20 6 -1.3162 -8.3669
-2 20 7 9.1624 -2.7448
-2 20 8 2.5116 4.4104
-2 20 9 -6.0955 -0.4270
-2 20 10 0.6902 -1.8850
-2 20 11 -0.3382 -1.3648
-2 20 12 5.3399 1.1759
-2 20 13 -0.8540 -2.2023
-2 20 14 -2.1757 -3.5437
-2 20 15 3.5483 1.7607
-2 20 16 -0.5630 -2.7841
-2 20 17 0.1141 3.1535
-2 20 18 1.1979 0.6020
-2 20 19 0.9764 5.3726
-2 20 20 0.0236 2.2538
-2 20 21 -2.5248 1.1552
-2 20 22 -4.2750 0.5810
-2 20 23 2.2416 -0.6956
-2 20 24 0.3772 0.9018
-2 20 25 -0.5345 0.3921
-2 20 26 -0.1084 1.7130
-2 20 27 -1.3495 1.2111
-2 20 28 -0.4600 -0.4313
-2 22 1 -2.3287 1.5270
-2 22 2 4.0126 0.5036
-2 22 3 -5.0901 -0.4743
-2 22 4 0.7740 5.6424
-2 22 5 -0.3766 -0.4594
-2 22 6 4.4517 0.0109
-2 22 7 -3.9480 -1.7899
-2 22 8 -0.8338 5.5884
-2 22 9 -3.5609 -6.4183
-2 22 10 -4.5742 2.3679
-2 22 11 0.6050 -5.8836
-2 22 12 -7.4051 9.2885
-2 22 13 -5.5570 -3.6329
-2 22 14 -1.6143 1.5145
-2 22 15 2.4628 -2.2924
-2 22 16 3.2824 1.0333
-2 22 17 -0.8772 1.9760
-2 22 18 2.2657 -2.7483
-2 22 19 4.0173 2.8205
-2 22 20 1.4095 -2.0085
-2 22 21 -3.0779 0.6833
-2 22 22 2.0552 -3.0802
-2 22 23 2.0709 -0.1419
-2 22 24 5.1014 -1.8626
-2 22 25 1.3937 4.7159
-2 22 26 0.6542 -0.2061
-2 22 27 4.2021 2.9846
-2 24 1 2.4906 -7.7537
-2 24 2 -4.2989 1.5163
-2 24 3 -3.9492 -1.5019
-2 24 4 1.1877 3.5766
-2 24 5 -0.3419 -1.1232
-2 24 6 1.1781 0.2888
-2 24 7 -3.4794 0.0286
-2 24 8 -2.3020 1.4443
-2 24 9 1.2222 1.2273
-2 24 10 1.3970 -1.1326
-2 24 11 2.2385 3.4107
-2 24 12 -3.2027 2.3561
-2 24 13 -0.7259 1.0370
-2 24 14 -0.3618 -0.2645
-2 24 15 1.0353 -0.1938
-2 24 16 -2.8504 -3.9730
-2 24 17 -0.9249 -3.4364
-2 24 18 -1.6994 3.2155
-2 24 19 3.0095 -1.9688
-2 24 20 -0.6623 4.2437
-2 24 21 -2.8563 -0.5027
-2 24 22 -2.9030 0.2798
-2 24 23 -1.8242 -2.8394
-2 24 24 -1.1542 -0.0179
-2 24 25 -2.1244 -2.4822
-2 26 1 1.6104 0.8318
-2 26 2 2.2909 -2.9131
-2 26 3 3.4109 1.3405
-2 26 4 4.6022 0.3506
-2 26 5 4.5628 1.5651
-2 26 6 -1.4874 1.0194
-2 26 7 0.4841 2.2702
-2 26 8 0.2901 0.6728
-2 26 9 0.2175 1.0780
-2 26 10 -2.1474 -1.3577
-2 26 11 -1.1494 -0.6381
-2 26 12 -1.8149 -2.5805
-2 26 13 1.5118 0.9121
-2 26 14 1.4161 2.8664
-2 26 15 1.2575 2.8846
-2 26 16 1.6491 -2.4514
-2 26 17 -2.7531 -0.3169
-2 26 18 -0.2078 -2.1352
-2 26 19 0.0722 2.3619
-2 26 20 2.7640 1.9950
-2 26 21 1.5900 -1.6136
-2 26 22 1.6777 -0.5881
-2 28 1 2.0042 -0.9807
-2 28 2 -2.8245 1.5972
-2 28 3 -0.3856 -5.6366
-2 28 4 -1.8406 0.1590
-2 28 5 -1.8615 -4.8629
-2 28 6 -6.9944 -1.9100
-2 28 7 1.6967 -0.8208
-2 28 8 1.5529 -1.5659
-2 28 9 0.8567 1.8982
-2 28 10 1.7018 1.4968
-2 28 11 -0.5482 -0.2734
-2 28 12 2.1357 -0.6074
-2 28 13 2.2323 1.3100
-2 28 14 -3.9072 0.0328
-2 28 15 0.7726 -1.9575
-2 28 16 0.1608 -0.0688
-2 28 17 -0.2607 -1.4626
-2 28 18 -2.6351 1.3213
-2 28 19 0.2164 0.1008
-2 30 1 -1.7897 -3.8251
-2 30 2 -2.5140 0.1319
-2 30 3 1.0220 1.1644
-2 30 4 1.0563 -0.1618
-2 30 5 -0.5130 3.8638
-2 30 6 -0.6500 3.4329
-2 30 7 -0.4285 -2.0490
-2 30 8 0.2400 3.2495
-2 30 9 -0.5973 0.2426
-2 30 10 -2.7497 1.6686
-2 30 11 1.7154 -1.4776
-2 30 12 1.3014 0.5381
-2 30 13 0.9336 0.5581
-2 30 14 -3.2758 -0.1801
-2 30 15 -0.5142 -0.9733
-2 32 1 -1.8392 -0.7273
-2 32 2 3.5796 1.4604
-2 32 3 -0.9930 -2.5497
-2 32 4 3.6393 -0.5757
-2 32 5 -1.1354 -1.6185
-2 32 6 3.4781 -0.0955
-2 32 7 0.7245 -1.9675
-2 32 8 2.2115 -0.2256
-2 32 9 0.1949 -0.5589
-2 32 10 -3.3218 1.3180
-1 1 1 -42.1293 34.0325
-1 1 2 -81.6078 80.3795
-1 1 3 -107.3652 -41.4287
-1 1 4 -6.7227 -40.7902
-1 1 5 -1.7412 -24.9398
-1 1 6 15.8511 -16.5067
-1 1 7 -19.7515 -27.0195
-1 1 8 -34.7073 18.2366
-1 1 9 -34.9079 14.1242
-1 1 10 6.3297 -20.4202
-1 1 11 -9.4395 19.0423
-1 1 12 -5.4292 11.6535
-1 1 13 2.3352 13.5918
-1 1 14 -6.0136 18.0407
-1 1 15 -9.4123 16.3917
-1 1 16 -0.0643 5.3448
-1 1 17 4.1119 5.4943
-1 1 18 -4.0010 -0.4822
-1 1 19 9.3830 4.2357
-1 1 20 -2.4408 1.9577
-1 1 21 3.6949 3.0011
-1 1 22 -8.4117 -7.0502
-1 1 23 -6.1256 3.2956
-1 1 24 2.9890 4.1323
-1 1 25 -1.4834 -1.2687
-1 1 26 -1.3936 -2.0840
-1 1 27 5.2932 3.2910
-1 1 28 -2.9060 -1.0416
-1 1 29 -6.6592 8.7640
-1 1 30 -1.2886 5.3259
-1 1 31 -3.9760 1.0491
-1 1 32 0.4177 -3.6761
-1 1 33 0.4016 -2.6958
-1 1 34 0.7959 -0.3367
-1 1 35 3.1285 -0.2315
-1 1 36 1.1583 1.3997
-1 3 1 153.5125 60.5076
-1 3 2 -1.1520 8.9648
-1 3 3 -88.2866 28.0845
-1 3 4 2.9575 -9.9786
-1 3 5 -12.5325 125.2559
-1 3 6 -4.4226 -3.9579
-1 3 7 -51.8371 0.9444
-1 3 8 -8.4734 -11.1523
-1 3 9 -11.3909 -39.7764
-1 3 10 16.7856 -10.7246
-1 3 11 -13.3996 -22.2314
-1 3 12 6.7293 -4.2286
-1 3 13 -6.9679 -10.3909
-1 3 14 -0.7982 -21.5614
-1 3 15 9.8641 1.4473
-1 3 16 1.7385 -1.2337
-1 3 17 14.4385 -13.9574
-1 3 18 4.0394 -8.8520
-1 3 19 -6.8637 7.6286
-1 3 20 2.0396 -6.1546
-1 3 21 -1.1371 7.5653
-1 3 22 4.5845 -0.2961
-1 3 23 -1.1547 0.4745
-1 3 24 0.3939 3.0124
-1 3 25 -4.7828 -0.6273
-1 3 26 -0.6562 3.3935
-1 3 27 2.3535 -3.7900
-1 3 28 2.7678 -7.0374
-1 3 29 -2.3469 -4.2727
-1 3 30 1.8612 -0.5307
-1 3 31 6.8746 2.6056
-1 3 32 1.4565 -1.4753
-1 3 33 -1.3037 -0.4488
-1 3 34 0.2454 0.2112
-1 3 35 1.0522 -3.3023
-1 5 1 -26.3008 3.5163
-1 5 2 61.8744 -17.0979
-1 5 3 10.7952 -43.2559
-1 5 4 89.6979 10.5509
-1 5 5 100.2614 -18.7105
-1 5 6 49.8308 47.1982
-1 5 7 25.5843 3.5048
-1 5 8 22.1055 13.3605
-1 5 9 34.5491 12.6943
-1 5 10 0.0018 15.9529
-1 5 11 0.8706 3.1433
-1 5 12 -4.4216 3.2671
-1 5 13 14.1834 -1.2938
-1 5 14 -11.8829 -0.4213
-1 5 15 -3.1405 28.7630
-1 5 16 2.0481 10.3661
-1 5 17 -6.0287 7.0331
-1 5 18 1.7899 -5.9634
-1 5 19 -2.2686 -6.0440
-1 5 20 2.0711 1.9357
-1 5 21 3.6451 -14.0383
-1 5 22 0.0606 5.9510
-1 5 23 1.2696 -2.0433
-1 5 24 -3.1776 -4.1225
-1 5 25 -3.6968 1.2776
-1 5 26 -0.8386 -0.1276
-1 5 27 2.0325 2.5258
-1 5 28 -1.8793 -6.7895
-1 5 29 -6.0706 3.1360
-1 5 30 1.8227 -3.6261
-1 5 31 -2.9136 -0.2645
-1 5 32 -1.1711 1.4587
-1 5 33 -1.8844 -2.9147
-1 5 34 -1.0365 0.2031
-1 5 35 1.0892 0.0270
-1 7 1 -36.3513 -12.0568
-1 7 2 -4.2806 7.5067
-1 7 3 -10.9893 -46.5601
-1 7 4 -39.3385 7.1385
-1 7 5 -30.6247 -20.1525
-1 7 6 -44.6274 -7.7585
-1 7 7 -28.8861 4.1121
-1 7 8 -3.1511 -6.1128
-1 7 9 20.2849 -11.2237
-1 7 10 -18.5200 30.2551
-1 7 11 -13.6642 12.2633
-1 7 12 -8.1547 1.0395
-1 7 13 -7.6443 1.7763
-1 7 14 -1.6243 -6.0192
-1 7 15 -4.9647 4.3705
-1 7 16 11.3165 -7.5214
-1 7 17 -2.0846 -5.7970
-1 7 18 -5.8136 -3.3682
-1 7 19 -2.8285 1.0534
-1 7 20 -8.7971 8.2342
-1 7 21 -0.4541 7.4905
-1 7 22 -1.7850 6.3201
-1 7 23 2.6915 6.2334
-1 7 24 2.3096 -1.8152
-1 7 25 -7.6540 1.2854
-1 7 26 -1.0860 6.2861
-1 7 27 -4.7086 2.5958
-1 7 28 -4.8509 7.3290
-1 7 29 2.6589 2.3237
-1 7 30 -1.5515 5.3155
-1 7 31 -0.8855 0.8884
-1 7 32 -1.6955 0.7880
-1 7 33 -1.2725 1.2913
-1 7 34 -0.5577 -1.4711
-1 7 35 1.8566 0.4057
-1 9 1 -2.7045 -3.9679
-1 9 2 -51.4702 -40.2586
-1 9 3 3.4234 -3.0993
-1 9 4 4.6695 34.5215
-1 9 5 7.0331 -10.1479
-1 9 6 -1.3982 34.3829
-1 9 7 -7.3433 -37.1735
-1 9 8 6.5834 -15.9688
-1 9 9 6.9536 5.7938
-1 9 10 12.3794 -13.2418
-1 9 11 22.3940 8.9101
-1 9 12 11.8844 -5.4023
-1 9 13 -5.8980 -13.9983
-1 9 14 -3.2229 10.4857
-1 9 15 -11.4497 -0.9733
-1 9 16 3.5755 2.5816
-1 9 17 5.4521 -0.3097
-1 9 18 -2.6101 0.2940
-1 9 19 5.5512 -1.0447
-1 9 20 5.6438 -5.3743
-1 9 21 -2.9727 -3.6159
-1 9 22 7.1330 0.3008
-1 9 23 1.1849 -9.0997
-1 9 24 1.9556 -2.3994
-1 9 25 4.9898 2.5798
-1 9 26 5.0275 -1.6201
-1 9 27 6.3497 -0.0596
-1 9 28 5.4305 1.3355
-1 9 29 2.6879 -4.1482
-1 9 30 -0.7927 3.3239
-1 9 31 -0.0207 -0.2153
-1 9 32 1.7999 0.5534
-1 9 33 0.4931 -1.9296
-1 9 34 0.4269 -0.4700
-1 11 1 19.5560 -9.8981
-1 11 2 -16.6548 2.2258
-1 11 3 -4.8380 -7.1287
-1 11 4 2.8108 -6.5258
-1 11 5 12.7541 18.7491
-1 11 6 0.1954 -19.6057
-1 11 7 14.2386 13.3906
-1 11 8 -11.5882 -9.7042
-1 11 9 5.4166 9.2399
-1 11 10 -14.7198 3.4248
-1 11 11 2.1280 -9.8819
-1 11 12 6.1959 -12.2191
-1 11 13 -2.0033 -3.9417
-1 11 14 0.6281 5.1312
-1 11 15 6.8871 2.5774
-1 11 16 2.4891 -2.6829
-1 11 17 11.7495 1.8958
-1 11 18 0.5254 0.9596
-1 11 19 -2.0302 -3.2320
-1 11 20 -2.6724 3.2702
-1 11 21 2.5440 5.5468
-1 11 22 -3.2022 4.4983
-1 11 23 2.9993 0.7184
-1 11 24 4.5043 1.1012
-1 11 25 2.2320 4.4236
-1 11 26 -1.7453 -2.1906
-1 11 27 1.7795 0.7503
-1 11 28 1.1015 -0.1076
-1 11 29 -1.2631 -1.1676
-1 11 30 -0.8270 -3.9817
-1 11 31 1.2165 0.4095
-1 11 32 -0.7837 -0.6094
-1 11 33 -2.0646 -1.0274
-1 11 34 2.3918 -0.3536
-1 13 1 -3.0570 -5.4743
-1 13 2 -20.0381 2.1034
-1 13 3 3.1447 7.0614
-1 13 4 4.6834 7.2593
-1 13 5 -6.0712 -5.9019
-1 13 6 1.9398 -8.4451
-1 13 7 -8.1630 -8.0159
-1 13 8 4.0624 -13.1259
-1 13 9 -11.8334 1.9471
-1 13 10 6.3908 5.3570
-1 13 11 -4.2760 10.0692
-1 13 12 1.2251 0.1672
-1 13 13 1.7886 3.3619
-1 13 14 -5.4107 -3.7626
-1 13 15 -14.5425 -6.6214
-1 13 16 -0.7207 -1.8666
-1 13 17 -3.5865 -0.3534
-1 13 18 -6.6326 -1.5112
-1 13 19 -14.5376 -0.3877
-1 13 20 -0.9980 -5.6052
-1 13 21 -4.8351 0.8707
-1 13 22 3.1729 -6.8681
-1 13 23 -3.6493 -8.9568
-1 13 24 -1.4253 -8.6567
-1 13 25 -0.4436 -0.3949
-1 13 26 -4.4528 -4.8106
-1 13 27 0.0229 3.4958
-1 13 28 0.8325 3.7370
-1 13 29 -3.8130 2.0820
-1 13 30 -0.6747 -1.6667
-1 13 31 -1.4218 1.8360
-1 13 32 -0.9777 0.3725
-1 13 33 0.5217 1.1204
-1 15 1 16.5166 -12.8113
-1 15 2 1.1888 6.8107
-1 15 3 -0.7033 -2.2641
-1 15 4 0.6705 3.7754
-1 15 5 -1.8149 0.1030
-1 15 6 -1.4191 -1.1702
-1 15 7 15.3268 4.3771
-1 15 8 3.1896 9.7933
-1 15 9 8.6743 1.1550
-1 15 10 -0.8220 2.4232
-1 15 11 4.8732 -6.5503
-1 15 12 0.9334 4.9091
-1 15 13 9.1861 4.5056
-1 15 14 -2.3528 3.4400
-1 15 15 5.0889 3.1869
-1 15 16 10.6546 7.0614
-1 15 17 6.6281 3.6770
-1 15 18 1.4719 4.7974
-1 15 19 -0.6665 2.4073
-1 15 20 -7.8997 8.4326
-1 15 21 6.0244 5.9925
-1 15 22 -3.2776 3.2246
-1 15 23 -0.6621 1.8967
-1 15 24 1.6463 -0.3576
-1 15 25 -1.8027 -4.3313
-1 15 26 2.9319 3.1553
-1 15 27 4.2827 -5.0287
-1 15 28 -1.3102 1.0880
-1 15 29 4.1475 -4.6575
-1 15 30 -0.7421 1.5497
-1 15 31 -1.2551 -0.6595
-1 15 32 0.1642 0.7755
-1 17 1 3.7490 -5.5394
-1 17 2 -0.8478 -4.2554
-1 17 3 7.4326 8.6514
-1 17 4 -7.6975 4.2213
-1 17 5 -2.7043 -3.1634
-1 17 6 -0.9674 3.3642
-1 17 7 4.5580 -0.1913
-1 17 8 -10.5528 -4.4608
-1 17 9 -3.6158 7.2445
-1 17 10 -11.7279 -6.2310
-1 17 11 -9.3234 1.2949
-1 17 12 1.2454 1.6428
-1 17 13 -2.1523 -2.6931
-1 17 14 -11.3177 -3.6265
-1 17 15 -0.9712 -4.5168
-1 17 16 1.2608 -6.5267
-1 17 17 0.0752 1.4048
-1 17 18 2.5980 -4.3423
-1 17 19 0.4199 0.2534
-1 17 20 5.9890 4.5445
-1 17 21 -0.6918 -3.0242
-1 17 22 3.3956 1.2007
-1 17 23 -0.0820 1.8407
-1 17 24 0.1670 -1.2109
-1 17 25 0.9850 3.4609
-1 17 26 -1.9199 0.8537
-1 17 27 -3.3943 5.2752
-1 17 28 -0.1580 -1.0191
-1 17 29 0.1192 -0.0652
-1 17 30 1.1168 0.8177
-1 17 31 0.0539 1.3739
-1 19 1 -2.9536 -3.6908
-1 19 2 -0.8147 1.8572
-1 19 3 -4.6170 -4.0638
-1 19 4 -1.9238 -2.2399
-1 19 5 -3.0748 2.4483
-1 19 6 6.8634 -7.6856
-1 19 7 -1.6762 6.4241
-1 19 8 -5.9651 -1.0242
-1 19 9 -1.2010 -8.2092
-1 19 10 7.2427 -2.5852
-1 19 11 6.0332 3.0585
-1 19 12 5.0446 -1.1572
-1 19 13 -0.8552 2.9872
-1 19 14 -0.4916 0.5872
-1 19 15 -0.9558 5.6595
-1 19 16 4.1375 4.5241
-1 19 17 3.4647 -2.3749
-1 19 18 -2.6501 3.8890
-1 19 19 -1.7670 0.9173
-1 19 20 -0.8002 -1.1176
-1 19 21 -1.2807 -1.4161
-1 19 22 -1.8601 -2.9123
-1 19 23 -0.2074 -0.9695
-1 19 24 -0.3901 3.5568
-1 19 25 -0.2680 -4.2741
-1 19 26 3.1790 1.3679
-1 19 27 -3.4404 -0.7984
-1 19 28 2.7996 -1.1511
-1 19 29 1.6934 -0.8467
-1 21 1 4.6823 -3.5464
-1 21 2 -8.9082 -6.3932
-1 21 3 6.9684 -2.4319
-1 21 4 -5.8958 -3.7687
-1 21 5 5.4409 -2.1247
-1 21 6 5.9706 -7.1509
-1 21 7 -0.4967 0.2306
-1 21 8 -1.5019 2.8639
-1 21 9 -0.6062 -0.0689
-1 21 10 1.9215 0.3850
-1 21 11 -1.2924 4.8861
-1 21 12 -4.9342 2.3737
-1 21 13 -2.3124 -3.6657
-1 21 14 6.3295 -0.4925
-1 21 15 -0.0039 -1.8650
-1 21 16 1.8093 -1.5040
-1 21 17 1.4303 -0.8920
-1 21 18 2.1182 -3.6261
-1 21 19 4.6241 6.5162
-1 21 20 1.7263 -0.8609
-1 21 21 0.4444 -1.8029
-1 21 22 -0.5946 -2.8335
-1 21 23 0.5209 0.9108
-1 21 24 -3.5970 -3.1116
-1 21 25 1.1938 -0.3623
-1 21 26 -2.9730 -2.4063
-1 21 27 0.9790 1.1982
-1 21 28 -1.9323 -0.7464
-1 23 1 0.4765 8.3828
-1 23 2 -1.2657 1.8082
-1 23 3 -6.2484 2.7133
-1 23 4 -4.3440 1.1935
-1 23 5 -3.1000 5.8978
-1 23 6 2.5018 -1.8574
-1 23 7 -3.1961 -0.1601
-1 23 8 0.4946 -2.9956
-1 23 9 3.4808 -1.4643
-1 23 10 7.4235 -2.1285
-1 23 11 -3.3221 1.0024
-1 23 12 -1.0099 -1.2982
-1 23 13 1.5927 1.2123
-1 23 14 0.3124 -3.0456
-1 23 15 0.5102 -3.1728
-1 23 16 -3.3735 -0.9713
-1 23 17 -4.8961 -7.5189
-1 23 18 -3.8159 -0.0408
-1 23 19 2.2508 -2.1340
-1 23 20 -1.2401 -0.6089
-1 23 21 1.4995 -0.8329
-1 23 22 0.4365 2.3626
-1 23 23 1.1047 1.2118
-1 23 24 0.4641 2.3568
-1 23 25 -1.8214 -0.9590
-1 23 26 0.1630 -0.4731
-1 25 1 4.2088 3.6991
-1 25 2 2.6590 -4.9942
-1 25 3 -0.1877 0.1030
-1 25 4 -2.7571 -2.6505
-1 25 5 -0.1801 4.6149
-1 25 6 -0.2706 -2.0025
-1 25 7 -1.8025 0.5866
-1 25 8 0.6196 0.6451
-1 25 9 5.0263 4.9492
-1 25 10 1.0481 3.9283
-1 25 11 2.3371 3.6084
-1 25 12 -0.1207 3.9616
-1 25 13 -0.8245 3.2554
-1 25 14 2.5383 -0.7898
-1 25 15 -0.5207 3.9240
-1 25 16 2.4213 -3.5538
-1 25 17 -0.0073 5.5840
-1 25 18 -2.1847 2.0530
-1 25 19 -2.6780 5.4670
-1 25 20 2.2841 1.6947
-1 25 21 -1.2862 -0.4350
-1 25 22 2.1273 -0.5378
-1 25 23 -0.3038 0.6211
-1 27 1 -0.8487 3.1452
-1 27 2 1.8732 1.0378
-1 27 3 -0.9144 -1.5619
-1 27 4 0.2178 5.8638
-1 27 5 -0.4158 0.6884
-1 27 6 -2.0726 1.0454
-1 27 7 -1.6241 -1.7075
-1 27 8 -2.0963 -1.1261
-1 27 9 -0.2161 -1.5758
-1 27 10 -0.5604 -4.8485
-1 27 11 0.8921 -4.6600
-1 27 12 5.6169 1.2380
-1 27 13 -1.6472 -1.2431
-1 27 14 -0.2556 1.5073
-1 27 15 -2.8014 0.6729
-1 27 16 0.3183 1.5368
-1 27 17 -0.2626 -2.0335
-1 27 18 -0.9629 -1.9151
-1 27 19 1.1239 -2.0647
-1 27 20 0.1629 0.5009
-1 27 21 -0.3549 -0.9725
-1 29 1 -0.5021 2.4596
-1 29 2 -0.0801 -0.3858
-1 29 3 0.9682 3.4867
-1 29 4 3.3740 3.4878
-1 29 5 -0.4096 0.0441
-1 29 6 0.3673 -2.0870
-1 29 7 0.7816 -2.6054
-1 29 8 0.2393 0.3070
-1 29 9 -3.5196 -0.9520
-1 29 10 -0.9974 -0.4653
-1 29 11 -2.6635 0.1134
-1 29 12 -0.1132 -0.2121
-1 29 13 -1.0741 -2.7161
-1 29 14 -0.0065 -2.5959
-1 29 15 1.5798 -1.6935
-1 29 16 3.9641 2.9876
-1 29 17 -0.0451 1.5551
-1 29 18 -0.6688 0.1137
-1 31 1 -2.2300 0.8132
-1 31 2 2.2706 -0.6134
-1 31 3 0.7359 0.0080
-1 31 4 0.2170 -0.5371
-1 31 5 -0.8989 -0.4716
-1 31 6 0.2398 -1.0838
-1 31 7 0.6809 1.9512
-1 31 8 1.8845 -0.9541
-1 31 9 -0.5048 -1.0382
-1 31 10 0.5852 1.1253
-1 31 11 2.4505 -0.5996
-1 31 12 0.3519 3.6152
-1 31 13 2.7452 -1.1947
-1 33 1 1.3430 -1.2738
-1 33 2 -2.2808 -0.2914
-1 33 3 1.2031 0.9911
-1 33 4 -0.7644 -2.9043
-1 33 5 -1.1952 0.2043
0 0 2 121.5036 -24.3206
0 0 4 112.8391 70.8703
0 0 6 29.9349 20.9359
0 0 8 46.3274 -57.5928
0 0 10 21.3706 -5.0677
0 0 12 9.2254 3.0506
0 0 14 12.5592 9.7729
0 0 16 18.5491 5.8426
0 0 18 1.0724 13.4766
0 0 20 -11.2477 4.9807
0 0 22 7.7751 0.9972
0 0 24 -1.7670 0.7810
0 0 26 -2.1716 -1.3050
0 0 28 -0.1413 -4.5060
0 0 30 5.4502 -2.5702
0 0 32 7.2331 -2.3897
0 0 34 0.9038 -1.2270
0 2 0 -65.7679 0.0000
0 2 1 5.5159 -152.8603
0 2 2 -223.7549 -22.5206
0 2 3 47.3859 -100.0109
0 2 4 -5.4690 0.3978
0 2 5 -32.4835 45.9219
0 2 6 -13.5862 29.0562
0 2 7 1.6255 -6.8762
0 2 8 -16.5297 3.0647
0 2 9 11.9466 7.0839
0 2 10 -20.3252 -3.6126
0 2 11 3.0683 8.7655
0 2 12 17.4483 -4.1994
0 2 13 7.8645 -6.5195
0 2 14 -1.9076 16.0177
0 2 15 -7.4532 4.8175
0 2 16 -12.8093 5.3696
0 2 17 16.4034 16.0195
0 2 18 7.4132 -11.3319
0 2 19 -5.3497 -3.0814
0 2 20 6.5256 -12.6884
0 2 21 1.9739 2.7387
0 2 22 -0.8102 2.2007
0 2 23 -8.1498 -7.0263
0 2 24 -6.0845 0.9200
0 2 25 4.7721 1.3261
0 2 26 5.8669 -1.7627
0 2 27 -2.9279 2.9577
0 2 28 2.1345 3.3331
0 2 29 -7.0034 -6.7365
0 2 30 -5.8236 8.0625
0 2 31 -3.3986 -0.7593
0 2 32 -0.7424 1.3402
0 2 33 -2.0284 2.7102
0 2 34 -2.1240 -0.5734
0 2 35 -0.5672 1.4879
0 4 0 1.6113 0.0000
0 4 1 -0.3861 65.5458
0 4 2 -36.7341 15.2909
0 4 3 55.1344 -17.0539
0 4 4 -38.8973 -29.7939
0 4 5 -5.6869 63.2408
0 4 6 -75.6440 -14.8002
0 4 7 12.2759 -32.6066
0 4 8 30.4698 -31.3482
0 4 9 -16.0921 3.5842
0 4 10 -11.5540 -20.6539
0 4 11 -8.7641 -19.5639
0 4 12 -24.1439 -8.1478
0 4 13 6.1253 -15.6544
0 4 14 4.5585 -13.8525
0 4 15 -3.7424 -14.4295
0 4 16 13.2263 1.8447
0 4 17 10.2900 -2.9503
0 4 18 -1.6658 6.2487
0 4 19 -10.2603 0.0677
0 4 20 -10.3966 3.9765
0 4 21 11.3653 9.8735
0 4 22 -3.3790 3.9612
0 4 23 0.7077 -1.2883
0 4 24 4.5637 0.7656
0 4 25 2.5720 -3.4261
0 4 26 -8.6893 -0.5474
0 4 27 2.4660 4.3934
0 4 28 1.7267 -0.9258
0 4 29 7.3744 1.2997
0 4 30 -1.8231 0.0518
0 4 31 3.7066 2.6795
0 4 32 -1.1808 -1.5888
0 4 33 3.0345 -1.1868
0 4 34 2.2525 -2.1334
0 4 35 1.1097 1.2627
0 6 0 -90.1865 0.0000
0 6 1 -25.6244 20.0823
0 6 2 16.8741 -39.2407
0 6 3 2.4341 19.7812
0 6 4 87.3401 -29.0510
0 6 5 -40.9875 64.5736
0 6 6 24.1206 -6.1492
0 6 7 -1.3663 -29.0461
0 6 8 -2.2614 29.8477
0 6 9 13.3013 2.0162
0 6 10 3.7248 34.4506
0 6 11 3.9382 -11.0363
0 6 12 2.8128 7.9684
0 6 13 -4.9684 1.9664
0 6 14 -12.3524 -18.0340
0 6 15 -5.7297 -11.4149
0 6 16 -1.7176 2.7518
0 6 17 10.6758 -2.2249
0 6 18 6.0371 -1.9468
0 6 19 -1.9633 3.7265
0 6 20 11.2599 -2.4772
0 6 21 2.7569 4.1975
0 6 22 -3.3866 -0.7814
0 6 23 3.1525 -4.1038
0 6 24 6.6423 3.4248
0 6 25 0.2073 -2.6855
0 6 26 -1.9921 5.4002
0 6 27 -1.7937 -0.2294
0 6 28 6.2859 2.8776
0 6 29 1.5205 -3.8747
0 6 30 0.6039 -3.0558
0 6 31 1.3615 0.4596
0 6 32 -1.4072 1.0613
0 6 33 -0.8527 -0.1507
0 6 34 0.0746 0.8946
0 6 35 -2.3907 0.7531
0 8 0 45.5148 -0.0000
0 8 1 -58.9027 56.8550
0 8 2 13.6225 -36.1957
0 8 3 -37.7291 6.2647
0 8 4 -3.3376 44.3504
0 8 5 8.1554 -31.9736
0 8 6 8.3062 7.3981
0 8 7 10.0804 -6.7149
0 8 8 -8.6726 4.0914
0 8 9 -25.1659 43.2250
0 8 10 14.9376 -15.2757
0 8 11 -14.2296 4.2235
0 8 12 -2.3098 5.1189
0 8 13 14.0887 12.1031
0 8 14 -13.2259 1.3754
0 8 15 -10.7082 10.2384
0 8 16 8.2602 0.0589
0 8 17 -11.3823 -4.9804
0 8 18 -0.1807 -8.7541
0 8 19 0.0054 -6.9923
0 8 20 -2.4129 5.1225
0 8 21 -2.7742 5.2080
0 8 22 -2.3775 -1.9009
0 8 23 0.1008 4.1062
0 8 24 10.5510 -4.8684
0 8 25 -6.0280 3.4211
0 8 26 4.1968 -6.4270
0 8 27 0.2715 1.6605
0 8 28 -2.9612 -3.1488
0 8 29 -3.7395 2.2781
0 8 30 -1.3531 -0.6717
0 8 31 -3.3798 0.4417
0 8 32 1.9222 -1.4890
0 8 33 1.2661 -2.7649
0 8 34 0.6699 2.5178
0 10 0 18.7377 0.0000
0 10 1 9.5391 -36.4386
0 10 2 9.9315 16.5613
0 10 3 10.2845 0.3245
0 10 4 -10.8178 9.9714
0 10 5 -1.6269 5.8605
0 10 6 -0.0952 -28.4247
0 10 7 -14.3505 -20.5496
0 10 8 -2.9454 -5.2399
0 10 9 5.0078 -0.0247
0 10 10 -3.0357 5.7827
0 10 11 3.0760 6.7703
0 10 12 11.3813 8.7688
0 10 13 -11.7732 -12.6426
0 10 14 -0.3441 -15.4594
0 10 15 -9.4910 -7.4181
0 10 16 -1.9859 6.1829
0 10 17 2.5349 2.0557
0 10 18 -4.9632 1.8254
0 10 19 2.7405 -3.9474
0 10 20 -5.2559 1.3651
0 10 21 -4.8339 -7.8259
0 10 22 -4.1512 2.1657
0 10 23 5.6243 -17.1618
0 10 24 0.0079 3.0851
0 10 25 -2.6992 -10.5481
0 10 26 0.5162 -3.1132
0 10 27 5.6795 1.1817
0 10 28 -1.9317 -1.8141
0 10 29 1.4049 -1.3187
0 10 30 0.1709 -0.4999
0 10 31 -2.1758 -0.5404
0 10 32 -0.0503 -0.6959
0 10 33 3.0984 1.2064
0 10 34 -0.4647 0.6256
0 12 0 5.3099 -0.0000
0 12 1 17.6807 24.0651
0 12 2 7.6475 -0.1997
0 12 3 0.0993 -10.5611
0 12 4 -23.4859 -1.1187
0 12 5 -3.1757 -15.6486
0 12 6 1.2598 13.8299
0 12 7 -3.0937 -1.7935
0 12 8 8.4695 -2.7828
0 12 9 6.8829 4.2616
0 12 10 -13.7918 -3.3266
0 12 11 8.4207 2.2294
0 12 12 4.9079 7.8196
0 12 13 6.4616 -5.2786
0 12 14 0.2009 3.3380
0 12 15 8.4480 10.3754
0 12 16 2.5516 3.3577
0 12 17 11.6422 6.6597
0 12 18 -0.7657 -3.2600
0 12 19 5.7467 1.2987
0 12 20 0.8517 4.3403
0 12 21 -1.7090 7.4260
0 12 22 2.4415 3.2162
0 12 23 4.5726 0.9568
0 12 24 -1.4628 -3.0384
0 12 25 0.3353 5.6826
0 12 26 -5.5061 0.0854
0 12 27 0.1449 3.7313
0 12 28 -1.1483 2.9539
0 12 29 -0.6777 -1.1182
0 12 30 -0.3897 -0.4833
0 12 31 2.0412 1.2013
0 12 32 -1.3076 2.2705
0 12 33 0.5534 1.0159
0 14 0 -4.6473 0.0000
0 14 1 12.3265 -6.9599
0 14 2 8.5349 10.8141
0 14 3 -8.3834 -3.1257
0 14 4 -1.4213 17.6325
0 14 5 -1.5869 12.6412
0 14 6 -3.0265 9.2358
0 14 7 -0.6540 10.9957
0 14 8 3.2605 1.7174
0 14 9 -10.8402 -5.2041
0 14 10 -5.7464 6.5790
0 14 11 -5.6463 1.5628
0 14 12 -2.5577 3.2041
0 14 13 -3.6990 2.2953
0 14 14 -0.2874 -7.6032
0 14 15 -4.9061 -4.6268
0 14 16 2.5952 -1.5017
0 14 17 -4.6876 -5.4442
0 14 18 -1.2066 0.1556
0 14 19 2.2363 2.2350
0 14 20 -4.6978 -5.9041
0 14 21 2.4293 3.9159
0 14 22 -6.3522 -3.7801
0 14 23 -5.2112 -2.0647
0 14 24 0.9450 1.3919
0 14 25 -5.3604 4.6905
0 14 26 -1.9063 3.0734
0 14 27 -1.2269 -2.1496
0 14 28 0.1401 -0.1228
0 14 29 -1.8916 -1.1585
0 14 30 0.8573 0.4869
0 14 31 1.7158 0.5876
0 14 32 2.5772 1.6071
0 16 0 -4.7136 -0.0000
0 16 1 20.8151 6.0957
0 16 2 -1.6780 -12.7024
0 16 3 1.5263 -5.4608
0 16 4 0.4909 -13.1964
0 16 5 4.2179 -3.1147
0 16 6 4.8315 1.0291
0 16 7 7.4631 -4.2596
0 16 8 15.3964 -0.3596
0 16 9 9.9303 -2.5017
0 16 10 6.5155 -8.1589
0 16 11 9.3157 -2.5087
0 16 12 7.3203 3.1303
0 16 13 -1.2522 -5.1005
0 16 14 -4.8340 2.3775
0 16 15 1.8711 -1.1029
0 16 16 -4.0826 4.7656
0 16 17 0.3706 0.7937
0 16 18 2.4032 -4.2590
0 16 19 -1.3985 -8.0532
0 16 20 6.8757 -1.5670
0 16 21 -2.3732 -5.1595
0 16 22 1.4716 0.9600
0 16 23 0.1503 1.1820
0 16 24 5.2179 -4.5824
0 16 25 1.1180 3.7869
0 16 26 -2.8661 -3.7827
0 16 27 2.3951 -2.0386
0 16 28 -0.0660 -1.8332
0 16 29 1.4547 -0.6620
0 16 30 -0.0109 -2.1691
0 16 31 -0.6837 -0.4682
0 18 0 8.1966 0.0000
0 18 1 4.1461 0.0113
0 18 2 5.1856 6.9270
0 18 3 -9.1487 10.3761
0 18 4 10.3864 2.4389
0 18 5 -0.7595 -6.2417
0 18 6 0.6495 3.0349
0 18 7 -4.3866 1.3457
0 18 8 -4.4731 1.1530
0 18 9 -3.9170 2.3944
0 18 10 -7.5096 4.3107
0 18 11 -6.9449 0.6887
0 18 12 -1.3283 1.5514
0 18 13 4.5516 0.0876
0 18 14 -3.1355 -6.1559
0 18 15 -3.5958 4.2972
0 18 16 1.0094 -0.2254
0 18 17 -5.7781 2.8961
0 18 18 -5.5177 -1.2316
0 18 19 -1.9073 2.2295
0 18 20 0.8698 1.9599
0 18 21 -1.0666 1.3134
0 18 22 0.2144 2.9898
0 18 23 -1.8569 0.1345
0 18 24 6.3939 4.3805
0 18 25 -3.6057 -0.0599
0 18 26 1.6322 4.1217
0 18 27 -3.8589 -0.1036
0 18 28 1.3520 2.8581
0 18 29 1.1394 2.0841
0 18 30 1.2001 -1.3071
0 20 0 8.2539 -0.0000
0 20 1 -1.2778 -1.7821
0 20 2 -3.0014 2.8435
0 20 3 -1.7890 4.5588
0 20 4 -2.1470 1.9457
0 20 5 -1.8292 1.5690
0 20 6 -7.4228 1.3336
0 20 7 -3.1270 1.1813
0 20 8 2.1997 -5.0261
0 20 9 11.4892 -6.3869
0 20 10 2.9545 -2.2483
0 20 11 -2.5479 7.9183
0 20 12 -0.3361 3.6620
0 20 13 0.9737 -3.9194
0 20 14 4.3659 4.1989
0 20 15 -0.0771 -0.7816
0 20 16 1.8193 5.9489
0 20 17 0.9584 4.0671
0 20 18 -1.4012 3.7004
0 20 19 -2.5941 0.4428
0 20 20 -2.4983 -1.3595
0 20 21 3.1321 -1.7003
0 20 22 -6.4364 -1.8905
0 20 23 5.2022 0.9905
0 20 24 -4.1179 -1.7204
0 20 25 3.5447 -2.1437
0 20 26 -2.1105 -2.6277
0 20 27 2.4169 0.7199
0 20 28 -2.1057 1.4173
0 22 0 5.7067 -0.0000
0 22 1 2.3311 -3.7042
0 22 2 -0.9281 2.1091
0 22 3 1.5622 -4.5308
0 22 4 4.3015 1.3039
0 22 5 -0.9942 0.1253
0 22 6 -1.1522 3.8456
0 22 7 -1.6532 -2.2131
0 22 8 -3.8055 -1.4599
0 22 9 -3.0424 -1.5642
0 22 10 0.0700 1.7570
0 22 11 -2.4145 -1.8692
0 22 12 0.9302 -1.0294
0 22 13 8.0197 -2.6615
0 22 14 1.3698 -3.9992
0 22 15 6.7370 0.2696
0 22 16 -0.6100 -0.4035
0 22 17 3.6008 0.6818
0 22 18 1.7504 1.5140
0 22 19 0.3693 2.5297
0 22 20 2.4112 3.1101
0 22 21 -2.4048 -0.1324
0 22 22 1.5839 3.3984
0 22 23 0.9807 -0.0309
0 22 24 -3.6162 0.4471
0 22 25 -1.7648 -2.1970
0 22 26 -1.9114 -0.8217
0 22 27 -3.7911 1.5761
0 24 0 -1.3882 -0.0000
0 24 1 1.5450 -0.7758
0 24 2 -0.8151 -1.1671
0 24 3 6.8829 -3.3113
0 24 4 1.3209 0.5671
0 24 5 1.7201 3.5912
0 24 6 1.1146 -1.8643
0 24 7 2.6414 -2.9227
0 24 8 0.3332 -3.1220
0 24 9 2.0672 2.2403
0 24 10 -3.9955 -0.5988
0 24 11 -1.7705 -1.4395
0 24 12 -9.5558 -6.9865
0 24 13 -5.1445 -1.9254
0 24 14 -1.5394 -0.5786
0 24 15 -5.9311 -6.0919
0 24 16 1.7658 -0.4985
0 24 17 -6.1545 -3.3816
0 24 18 -2.2427 -7.6623
0 24 19 1.5683 -0.9602
0 24 20 0.4875 -1.1494
0 24 21 3.4958 0.7994
0 24 22 3.3734 0.4137
0 24 23 0.0545 2.6056
0 24 24 4.5435 -2.2762
0 24 25 1.0096 -1.0783
0 26 0 -0.4671 0.0000
0 26 1 -0.8289 -1.8869
0 26 2 2.5158 3.0657
0 26 3 3.9006 -1.5597
0 26 4 2.8352 -0.3104
0 26 5 -1.8116 -3.5059
0 26 6 2.0038 -0.2363
0 26 7 0.9777 -4.4977
0 26 8 -1.7248 2.5085
0 26 9 1.7257 4.9818
0 26 10 4.7789 1.5897
0 26 11 2.2250 1.4206
0 26 12 2.8487 1.7818
0 26 13 3.2550 1.9245
0 26 14 1.9837 0.5112
0 26 15 4.4315 1.8880
0 26 16 3.7573 3.8212
0 26 17 4.0079 0.9463
0 26 18 -1.0316 0.1177
0 26 19 -2.0336 0.1180
0 26 20 -1.8764 -0.6594
0 26 21 -1.8707 1.0067
0 26 22 -0.8642 -0.0924
0 28 0 -1.9114 -0.0000
0 28 1 -4.2739 -2.8633
0 28 2 1.8910 1.2980
0 28 3 -1.2064 -0.3848
0 28 4 -3.1044 -0.1324
0 28 5 1.2032 -0.2111
0 28 6 -0.5747 -1.3517
0 28 7 -1.4602 1.5419
0 28 8 -1.4496 1.6873
0 28 9 -1.5449 1.6120
0 28 10 -1.3975 1.9151
0 28 11 -1.8081 -0.0164
0 28 12 -2.8394 1.9501
0 28 13 -2.5350 2.2415
0 28 14 -1.8160 -0.0405
0 28 15 -1.7585 0.8856
0 28 16 -0.3085 0.9679
0 28 17 0.6924 0.1161
0 28 18 -0.3047 -2.0133
0 28 19 0.9543 -0.1814
0 30 0 -1.6926 0.0000
0 30 1 2.6052 -0.0229
0 30 2 2.4724 0.1035
0 30 3 1.0629 1.9777
0 30 4 0.3456 -1.4418
0 30 5 -1.2599 2.3727
0 30 6 1.0694 -0.8523
0 30 7 -3.6991 1.3910
0 30 8 1.1707 -1.0051
0 30 9 -2.5192 -2.4765
0 30 10 1.0083 -0.4273
0 30 11 -2.5775 -2.5311
0 30 12 -1.0509 0.2420
0 30 13 0.5952 -1.0364
0 30 14 -0.8405 -1.4685
0 30 15 1.3834 -1.1851
0 32 0 -1.9594 -0.0000
0 32 1 0.1754 -2.1078
0 32 2 -2.5412 -1.5384
0 32 3 -1.3942 -0.9708
0 32 4 -1.5899 -1.1249
0 32 5 1.5750 -3.8982
0 32 6 -0.6607 3.7450
0 32 7 3.3165 -0.2466
0 32 8 0.4885 4.6258
0 32 9 4.0995 1.0213
0 32 10 0.9015 0.8125
1 1 0 -14.8389 41.4344
1 1 1 49.3443 56.8696
1 1 2 -29.3098 -142.6107
1 1 3 37.1974 7.9410
1 1 4 20.8858 43.3216
1 1 5 -47.0489 -13.4525
1 1 6 -20.7032 0.0508
1 1 7 49.1780 -4.6864
1 1 8 23.1421 -4.7379
1 1 9 32.6339 3.8150
1 1 10 -12.6588 -23.8313
1 1 11 -17.6093 15.4861
1 1 12 13.8582 11.7698
1 1 13 -10.7304 3.3377
1 1 14 -32.0261 -13.1976
1 1 15 11.1959 5.5612
1 1 16 -0.0761 3.9798
1 1 17 -2.9906 8.5048
1 1 18 -6.2050 -2.0681
1 1 19 -12.1902 -0.7238
1 1 20 3.0075 -5.5090
1 1 21 -5.8887 8.0341
1 1 22 -4.6803 -2.5367
1 1 23 -0.5336 4.4200
1 1 24 2.0020 -2.6170
1 1 25 -1.2347 4.5000
1 1 26 1.9674 2.1351
1 1 27 -2.4457 0.5665
1 1 28 -0.2183 -0.7007
1 1 29 -2.9937 0.0060
1 1 30 0.3607 -6.4152
1 1 31 -4.0295 -3.2633
1 1 32 2.2566 0.4433
1 1 33 3.0230 -2.5343
1 1 34 3.2617 1.5753
1 1 35 3.6670 1.3884
1 3 0 75.8209 99.4208
1 3 1 -120.0579 51.9059
1 3 2 11.3587 11.9484
1 3 3 81.3337 -3.9063
1 3 4 -6.5873 118.4071
1 3 5 -6.2083 -4.3455
1 3 6 -40.9269 -5.9362
1 3 7 -2.0784 33.7179
1 3 8 3.4612 21.5960
1 3 9 -29.3412 11.6263
1 3 10 -2.6222 2.3630
1 3 11 18.5552 3.0696
1 3 12 -15.6496 14.8173
1 3 13 1.1621 -11.9340
1 3 14 0.0197 -5.9391
1 3 15 -0.0914 -13.0767
1 3 16 12.5299 -0.1297
1 3 17 1.6712 10.7909
1 3 18 0.4379 7.2526
1 3 19 8.0155 -0.8927
1 3 20 3.4693 4.5160
1 3 21 -0.4969 3.5448
1 3 22 -0.5262 1.6696
1 3 23 -0.8300 -7.2660
1 3 24 0.4218 0.3774
1 3 25 -0.9143 -1.8454
1 3 26 -3.6330 -0.1496
1 3 27 0.1232 -4.4946
1 3 28 -4.2694 2.1616
1 3 29 4.5507 -4.0095
1 3 30 -6.6637 3.5083
1 3 31 -2.4606 0.8498
1 3 32 -3.2386 2.3552
1 3 33 0.2743 0.2947
1 3 34 -3.3000 -0.8065
1 3 35 -1.5534 -0.3782
1 5 0 23.9939 21.8739
1 5 1 26.9281 -79.1225
1 5 2 -0.8269 -36.4590
1 5 3 27.2739 -19.9174
1 5 4 57.5585 -48.7556
1 5 5 -46.3689 -49.3147
1 5 6 53.3487 -57.0101
1 5 7 -0.7250 -19.0889
1 5 8 -1.0831 35.5639
1 5 9 1.1217 11.4151
1 5 10 -1.8017 -3.2472
1 5 11 25.4352 0.3472
1 5 12 11.8502 3.6069
1 5 13 -6.7880 10.8007
1 5 14 22.0232 8.3836
1 5 15 4.9067 -2.2607
1 5 16 -12.7611 -2.1018
1 5 17 -4.2311 -5.5600
1 5 18 0.5660 -7.2387
1 5 19 -7.4010 -2.1995
1 5 20 9.1358 0.7388
1 5 21 -3.9180 6.9308
1 5 22 6.0983 -1.2387
1 5 23 8.0755 -6.1782
1 5 24 3.1733 6.4955
1 5 25 5.5734 2.7867
1 5 26 1.2310 -0.8405
1 5 27 -1.3365 4.5337
1 5 28 4.3206 3.1101
1 5 29 -1.3379 4.3542
1 5 30 3.0836 -0.8144
1 5 31 -4.1715 1.8528
1 5 32 4.8458 -4.4237
1 5 33 -0.7290 1.4936
1 5 34 1.4480 -1.3516
1 5 35 -1.1987 0.7835
1 7 0 13.6520 -12.2457
1 7 1 11.3021 -32.6452
1 7 2 -33.1882 49.3821
1 7 3 18.2793 51.7756
1 7 4 -48.7031 30.5737
1 7 5 18.3306 -8.0994
1 7 6 -23.0099 -8.4411
1 7 7 13.4708 -7.1938
1 7 8 1.0062 8.3054
1 7 9 -13.5255 15.5959
1 7 10 17.2133 10.7182
1 7 11 7.7226 3.4546
1 7 12 -15.9114 -9.3704
1 7 13 -5.4734 -11.1230
1 7 14 1.6576 -18.7263
1 7 15 -8.3919 -5.6266
1 7 16 -3.0569 6.0273
1 7 17 0.4177 10.8949
1 7 18 3.6978 4.9574
1 7 19 0.1922 -0.0255
1 7 20 -7.5297 2.2254
1 7 21 -1.2389 -5.6004
1 7 22 -5.7405 -12.0700
1 7 23 -2.1303 -0.7447
1 7 24 1.6164 -0.4650
1 7 25 1.5868 1.4529
1 7 26 2.1494 -7.3992
1 7 27 1.5362 -4.6100
1 7 28 -0.1147 -2.6314
1 7 29 -3.1538 1.9930
1 7 30 0.0381 1.7214
1 7 31 2.5073 -1.8246
1 7 32 0.4525 2.6323
1 7 33 -0.7035 -0.2726
1 7 34 1.0903 0.1094
1 9 0 -11.4411 2.3125
1 9 1 28.1023 2.1768
1 9 2 3.1963 -37.2818
1 9 3 -7.2212 11.1488
1 9 4 5.9671 -40.1927
1 9 5 -20.4044 17.2064
1 9 6 5.0306 -11.9781
1 9 7 28.1797 3.4599
1 9 8 -4.0135 -9.7172
1 9 9 3.6552 -3.7325
1 9 10 6.2089 4.1270
1 9 11 1.0871 15.8741
1 9 12 -12.0278 2.3101
1 9 13 6.3582 22.0299
1 9 14 -5.0861 6.7577
1 9 15 -9.1669 9.7324
1 9 16 -2.8876 8.1781
1 9 17 2.6364 -3.0447
1 9 18 8.2948 -14.8737
1 9 19 -2.4675 1.7186
1 9 20 -2.4272 -2.9292
1 9 21 -3.4726 -3.9740
1 9 22 -9.5545 5.3773
1 9 23 6.5923 -7.9278
1 9 24 -5.4883 8.8291
1 9 25 -3.1196 -5.7602
1 9 26 -0.9756 3.9800
1 9 27 -0.0664 2.8198
1 9 28 -3.2084 3.2536
1 9 29 -0.9463 1.0174
1 9 30 -0.3604 -0.0313
1 9 31 1.3188 1.6973
1 9 32 -2.3810 -0.3905
1 9 33 -0.3754 -0.9785
1 9 34 -1.0208 -0.8397
1 11 0 17.5144 -9.6478
1 11 1 2.7304 25.9740
1 11 2 4.2398 -1.5042
1 11 3 -2.5783 -1.7578
1 11 4 -14.6927 10.0720
1 11 5 -6.0111 -5.9338
1 11 6 -18.9437 35.8999
1 11 7 3.9049 -22.9817
1 11 8 -3.0055 -5.1006
1 11 9 -7.9795 -2.6738
1 11 10 5.1563 -13.1337
1 11 11 -1.3623 -12.0384
1 11 12 7.0545 1.1274
1 11 13 10.8039 -17.0812
1 11 14 11.7586 -6.1148
1 11 15 -3.1633 -5.0978
1 11 16 1.4523 -0.1403
1 11 17 -5.5305 -3.4770
1 11 18 -3.5002 6.1013
1 11 19 -3.3606 3.8463
1 11 20 -3.0764 0.2955
1 11 21 -2.3788 -0.5732
1 11 22 -6.7610 -3.9415
1 11 23 2.8101 8.4236
1 11 24 -3.0873 -2.8707
1 11 25 -8.6347 2.4361
1 11 26 0.1819 -6.0287
1 11 27 2.1933 -0.9052
1 11 28 -2.0292 -2.4619
1 11 29 1.4709 -7.7342
1 11 30 4.4140 0.7553
1 11 31 -0.1452 2.6721
1 11 32 -1.4855 1.3849
1 11 33 1.3770 -0.5155
1 13 0 1.7623 -9.3690
1 13 1 7.9400 3.8468
1 13 2 17.9775 -10.5227
1 13 3 -3.7523 -8.4031
1 13 4 14.3397 -10.5347
1 13 5 -9.4823 6.5251
1 13 6 10.5873 -0.5664
1 13 7 10.4048 13.0696
1 13 8 14.5132 -2.8755
1 13 9 8.2821 8.4096
1 13 10 -8.8917 -10.0386
1 13 11 -7.5204 -7.8249
1 13 12 -3.0334 4.8691
1 13 13 3.8668 -5.3280
1 13 14 7.7351 4.9149
1 13 15 1.4353 9.4899
1 13 16 -3.6193 10.1657
1 13 17 2.3944 5.9869
1 13 18 -0.3247 6.0112
1 13 19 6.0237 9.2955
1 13 20 3.1282 -1.5619
1 13 21 0.4603 1.9402
1 13 22 -3.1669 5.4508
1 13 23 4.0724 4.0490
1 13 24 3.6274 7.7960
1 13 25 -1.7726 5.9837
1 13 26 5.8440 -0.5564
1 13 27 -2.3034 8.1260
1 13 28 0.2399 0.0032
1 13 29 -0.3822 0.6594
1 13 30 2.0732 2.6279
1 13 31 1.7165 0.2057
1 13 32 -2.1586 -1.6059
1 15 0 11.8582 -3.9505
1 15 1 -18.7194 8.0781
1 15 2 -6.0464 9.4430
1 15 3 6.9339 -11.8815
1 15 4 -5.0256 4.3157
1 15 5 4.6786 -11.1464
1 15 6 3.2969 -7.3083
1 15 7 -1.5701 -9.4567
1 15 8 7.5830 7.0448
1 15 9 -2.8612 -6.3352
1 15 10 -5.1257 -2.0817
1 15 11 0.4115 7.9534
1 15 12 -2.1271 3.3034
1 15 13 0.6391 -3.1354
1 15 14 0.6611 -9.7247
1 15 15 -0.6913 -1.4413
1 15 16 4.5486 1.5608
1 15 17 7.2924 -5.9379
1 15 18 7.4806 1.2036
1 15 19 2.8289 -1.0085
1 15 20 3.4186 1.0931
1 15 21 -2.7000 0.1124
1 15 22 6.2209 1.6515
1 15 23 -0.1106 -1.7325
1 15 24 4.5455 3.7106
1 15 25 -0.5757 -4.3985
1 15 26 -3.3803 0.1441
1 15 27 3.9284 -1.4532
1 15 28 0.4151 -1.9053
1 15 29 2.4610 -1.1467
1 15 30 0.2466 -1.2041
1 15 31 -1.6528 -0.7464
1 17 0 -5.5036 0.2526
1 17 1 8.2887 4.6108
1 17 2 -2.8289 7.3524
1 17 3 -0.2299 -2.4137
1 17 4 -1.3797 3.2846
1 17 5 -4.2956 2.1400
1 17 6 -20.2385 -10.9896
1 17 7 -7.4887 5.0428
1 17 8 1.0436 -3.7357
1 17 9 0.6431 -0.6058
1 17 10 1.2487 -6.0495
1 17 11 -0.7753 0.2193
1 17 12 -2.1940 1.6784
1 17 13 -1.1704 5.0983
1 17 14 -3.3124 -7.6459
1 17 15 -7.8075 6.1051
1 17 16 -3.2520 2.5473
1 17 17 -1.6410 -4.0634
1 17 18 -6.7392 -7.5315
1 17 19 1.9803 -1.0650
1 17 20 -1.3346 -4.6630
1 17 21 5.6756 -0.2339
1 17 22 2.9244 -4.9998
1 17 23 3.4659 0.5634
1 17 24 4.1773 -3.2200
1 17 25 -2.5590 -1.4381
1 17 26 -1.4873 -5.6061
1 17 27 -2.4142 1.7276
1 17 28 2.3418 0.8984
1 17 29 -0.2182 3.8241
1 17 30 -0.0766 0.6277
1 19 0 -4.9057 -5.7420
1 19 1 1.3905 2.8975
1 19 2 -7.7901 -10.0633
1 19 3 2.7221 -3.3642
1 19 4 7.4074 1.9741
1 19 5 9.8632 -0.6511
1 19 6 4.5307 1.8128
1 19 7 -7.6829 -0.9640
1 19 8 -1.3428 4.4210
1 19 9 -0.9733 2.6413
1 19 10 -8.8941 -1.6807
1 19 11 -7.8137 0.6130
1 19 12 -0.1827 8.8172
1 19 13 8.7679 -8.8878
1 19 14 3.2694 2.1049
1 19 15 3.9214 -1.7278
1 19 16 2.1736 0.5703
1 19 17 0.1682 3.8567
1 19 18 2.0126 -1.5389
1 19 19 -3.3543 1.1312
1 19 20 0.6034 3.9016
1 19 21 1.6853 -0.9855
1 19 22 -4.1348 -0.2211
1 19 23 -1.4170 1.1521
1 19 24 -0.7859 0.0074
1 19 25 0.2395 -2.8752
1 19 26 -2.6332 -0.0736
1 19 27 0.8732 -4.3999
1 19 28 -1.8919 0.3525
1 19 29 0.8458 -0.0622
1 21 0 -1.5901 9.5201
1 21 1 3.3928 -3.4618
1 21 2 -2.6425 -5.2031
1 21 3 -5.1391 2.4763
1 21 4 -4.6423 6.8292
1 21 5 2.8218 0.6384
1 21 6 -5.8065 -4.3899
1 21 7 4.9629 0.5102
1 21 8 6.6948 3.3859
1 21 9 7.5397 9.1495
1 21 10 6.3423 -1.3041
1 21 11 -1.3839 1.8832
1 21 12 -3.3308 -4.9539
1 21 13 3.3782 1.8751
1 21 14 1.7271 -7.5912
1 21 15 1.9803 4.4362
1 21 16 0.6818 -1.7704
1 21 17 2.8999 -8.8934
1 21 18 1.5587 -0.5971
1 21 19 -5.2227 -4.4455
1 21 20 2.4898 0.9666
1 21 21 -2.9018 1.2931
1 21 22 0.0736 2.6790
1 21 23 -0.9091 0.3713
1 21 24 2.0938 2.3413
1 21 25 -1.8061 1.2207
1 21 26 1.0876 0.8553
1 21 27 -0.5600 1.3846
1 23 0 0.1215 0.1448
1 23 1 -1.8378 3.6899
1 23 2 0.6126 -6.9381
1 23 3 1.4240 3.3509
1 23 4 -0.2133 -4.0131
1 23 5 -1.3062 -2.3908
1 23 6 -1.0526 -4.3812
1 23 7 -8.6660 -7.1276
1 23 8 -1.1547 4.4148
1 23 9 -2.1490 -1.4921
1 23 10 -1.1656 -2.7550
1 23 11 0.7752 3.3893
1 23 12 3.5129 2.0731
1 23 13 -5.4870 4.4945
1 23 14 3.8992 6.3316
1 23 15 -3.8328 0.4455
1 23 16 -3.6940 0.4530
1 23 17 -1.1337 -0.9145
1 23 18 -2.2042 -1.4827
1 23 19 3.0227 2.3955
1 23 20 -1.5266 2.5160
1 23 21 0.8406 0.6212
1 23 22 -1.4051 -0.4695
1 23 23 0.9876 -0.9615
1 23 24 2.8610 -0.1766
1 23 25 -0.7631 0.8782
1 25 0 -3.3166 1.5780
1 25 1 -2.8098 -1.1494
1 25 2 -2.6773 1.8819
1 25 3 -4.6930 -0.7429
1 25 4 -1.4096 1.4842
1 25 5 -1.9958 -1.2262
1 25 6 -2.9749 1.0059
1 25 7 6.4473 3.2513
1 25 8 -2.3958 0.1472
1 25 9 -2.2479 1.7666
1 25 10 -1.0152 -1.6036
1 25 11 -2.1670 -6.9660
1 25 12 -3.1266 -4.1174
1 25 13 -2.4753 -3.1122
1 25 14 -2.8178 -0.6507
1 25 15 -1.7688 1.8732
1 25 16 0.1352 0.2822
1 25 17 -3.3689 0.5194
1 25 18 1.6703 -5.7514
1 25 19 -0.4083 -1.4052
1 25 20 0.8920 -1.5659
1 25 21 -1.8891 0.5663
1 25 22 -0.2508 -1.8643
1 25 23 1.7575 0.3882
1 27 0 0.3464 -2.6946
1 27 1 1.9868 2.7109
1 27 2 -1.7929 2.2766
1 27 3 -4.3504 3.5015
1 27 4 -0.0545 -0.5633
1 27 5 -4.7011 3.7419
1 27 6 4.1102 -0.5046
1 27 7 -2.3008 -1.6159
1 27 8 5.3143 -1.9645
1 27 9 -1.9508 0.4005
1 27 10 6.3259 2.0033
1 27 11 4.3973 0.6578
1 27 12 1.1246 4.5704
1 27 13 0.8237 0.4566
1 27 14 -0.5155 6.8132
1 27 15 0.4796 -2.1708
1 27 16 -0.6868 2.2683
1 27 17 1.0311 -1.1541
1 27 18 0.3362 -0.7725
1 27 19 1.9953 -1.2271
1 27 20 -1.0244 1.9881
1 29 0 1.9143 -0.4303
1 29 1 3.9009 -0.9049
1 29 2 1.4306 1.8411
1 29 3 -0.5384 -0.4447
1 29 4 -0.3382 2.6243
1 29 5 3.4803 2.9695
1 29 6 0.1509 5.8706
1 29 7 3.9862 0.5351
1 29 8 -2.2551 1.1831
1 29 9 2.9780 0.9782
1 29 10 -2.0444 -0.1852
1 29 11 4.1848 -2.7454
1 29 12 0.5825 -3.4007
1 29 13 5.2316 1.3982
1 29 14 3.5612 -0.1030
1 29 15 1.3441 2.7653
1 29 16 0.8790 0.3944
1 29 17 -0.9364 3.9639
1 31 0 1.2274 1.3321
1 31 1 2.3823 0.4637
1 31 2 0.9028 0.7227
1 31 3 -0.7381 -0.3308
1 31 4 2.4288 -3.7995
1 31 5 3.7469 0.6072
1 31 6 -0.8891 -1.4724
1 31 7 -0.1218 -0.7771
1 31 8 -1.3876 -3.7385
1 31 9 -2.5166 1.7402
1 31 10 -1.1450 -4.2692
1 31 11 -5.1654 -1.4484
1 31 12 0.0726 -3.4910
1 31 13 -3.4919 -0.0243
1 33 0 -1.5418 -0.4580
1 33 1 -0.8433 -1.7550
1 33 2 -1.1972 0.0105
1 33 3 -0.7121 -0.2934
1 33 4 -0.8870 -0.6980
1 33 5 0.5796 1.2369
2 0 0 -159.0473 129.5044
2 0 2 -14.3353 39.0259
2 0 4 -110.9992 7.2867
2 0 6 -37.8243 -73.7395
2 0 8 -19.2907 -25.7140
2 0 10 9.3881 -26.2558
2 0 12 4.9231 -14.8655
2 0 14 27.4196 -33.8044
2 0 16 13.3149 22.4896
2 0 18 -8.7540 7.4552
2 0 20 -2.8203 1.3895
2 0 22 -4.3592 -11.8960
2 0 24 3.1492 -0.4355
2 0 26 4.1225 0.8443
2 0 28 -2.4295 2.9502
2 0 30 -8.5376 1.1186
2 0 32 -3.7018 -0.1407
2 0 34 1.6073 -0.7742
2 2 0 9.5961 21.5845
2 2 1 28.1725 0.6234
2 2 2 131.2615 -96.7632
2 2 3 25.1618 27.5688
2 2 4 35.8571 3.2585
2 2 5 10.8346 -77.4903
2 2 6 17.3195 13.7651
2 2 7 -11.0249 -11.9750
2 2 8 0.0554 56.2757
2 2 9 -4.6988 -2.2304
2 2 10 34.1803 3.9355
2 2 11 -22.1998 -2.7369
2 2 12 -8.4870 19.3085
2 2 13 8.3180 0.5259
2 2 14 -1.0038 -3.2287
2 2 15 2.3593 -12.9273
2 2 16 -2.4910 -1.9409
2 2 17 -4.8777 -1.2295
2 2 18 -5.8270 -6.7251
2 2 19 -4.6266 6.5465
2 2 20 1.6493 13.9099
2 2 21 -4.4882 -0.2515
2 2 22 1.7292 3.6739
2 2 23 2.0320 -2.2408
2 2 24 -2.3030 1.5655
2 2 25 -0.9050 4.3571
2 2 26 -0.3800 -4.2032
2 2 27 0.4992 -3.3585
2 2 28 3.9403 -0.4432
2 2 29 2.5645 5.6689
2 2 30 2.2432 0.7162
2 2 31 2.9693 3.6525
2 2 32 0.2248 3.1058
2 2 33 -4.5678 -3.3509
2 2 34 -0.0132 -0.7715
2 2 35 -1.1569 -1.3500
2 4 0 16.6993 -30.1741
2 4 1 -24.3304 14.7071
2 4 2 -22.8998 7.4358
2 4 3 -48.3244 23.3449
2 4 4 -6.5442 33.7951
2 4 5 -29.0338 -43.4181
2 4 6 7.4186 -38.4983
2 4 7 4.0990 25.6104
2 4 8 -34.2548 5.7180
2 4 9 -0.4392 24.4023
2 4 10 14.7988 -5.8241
2 4 11 -20.3776 -13.2983
2 4 12 -6.6851 -6.1279
2 4 13 -2.5646 -32.4791
2 4 14 -3.1057 -3.1189
2 4 15 -2.9503 -12.0973
2 4 16 -0.9298 9.7628
2 4 17 -4.5609 -7.1923
2 4 18 3.6293 4.5045
2 4 19 7.6052 -3.0196
2 4 20 -0.8401 -2.6415
2 4 21 2.9645 2.0063
2 4 22 -7.1672 -11.5130
2 4 23 -0.8938 2.8811
2 4 24 -7.7599 2.6550
2 4 25 -6.3637 1.3070
2 4 26 2.1651 -4.7860
2 4 27 -3.1226 -2.2613
2 4 28 -1.0769 0.2895
2 4 29 -2.3285 -0.6356
2 4 30 2.8047 -2.0469
2 4 31 0.6682 -0.9751
2 4 32 0.0096 -0.7385
2 4 33 0.8909 -0.1504
2 4 34 -0.3186 0.1474
2 4 35 0.1730 2.8092
2 6 0 -19.7412 5.9659
2 6 1 13.0044 -12.5488
2 6 2 -45.6167 -22.0158
2 6 3 19.3458 4.0979
2 6 4 -66.9443 6.8201
2 6 5 19.8393 8.8127
2 6 6 15.0607 -15.4409
2 6 7 0.8016 -0.5064
2 6 8 22.3131 -15.9740
2 6 9 -13.1387 -6.3124
2 6 10 -6.4607 7.5784
2 6 11 16.4153 8.5734
2 6 12 -22.1740 0.5887
2 6 13 8.9975 11.3059
2 6 14 -12.0109 -0.6205
2 6 15 12.5798 15.0534
2 6 16 -2.8498 -10.3595
2 6 17 10.0607 1.7970
2 6 18 4.1663 -10.1680
2 6 19 3.6636 2.5807
2 6 20 0.8277 -1.2414
2 6 21 -2.6502 5.2947
2 6 22 7.6149 -1.9343
2 6 23 0.8359 9.8480
2 6 24 4.2171 8.6427
2 6 25 3.4801 1.3222
2 6 26 2.9106 0.0561
2 6 27 4.5834 -0.6484
2 6 28 -6.3291 2.7368
2 6 29 2.0718 -3.2809
2 6 30 -0.4292 1.6468
2 6 31 0.8014 0.5920
2 6 32 -1.4492 -0.0002
2 6 33 -0.1193 -0.1661
2 6 34 1.0484 -0.7318
2 8 0 24.7888 39.7696
2 8 1 23.0098 10.4422
2 8 2 30.0570 5.1867
2 8 3 -28.5093 4.0208
2 8 4 20.6824 12.7179
2 8 5 -17.6777 28.1245
2 8 6 12.6231 -6.9706
2 8 7 11.7967 7.9381
2 8 8 -13.7437 -15.7725
2 8 9 6.4202 -3.9246
2 8 10 -9.6055 2.5557
2 8 11 10.4871 1.7145
2 8 12 18.3603 -5.5482
2 8 13 -6.7031 9.7402
2 8 14 14.0624 5.0288
2 8 15 -4.2524 2.7052
2 8 16 -1.4995 10.1121
2 8 17 0.6442 0.1075
2 8 18 5.5839 8.2121
2 8 19 -2.5838 2.2844
2 8 20 -0.0533 -4.3877
2 8 21 -2.7811 0.0660
2 8 22 4.3352 -4.5194
2 8 23 -2.7972 1.4986
2 8 24 -0.9234 -0.5569
2 8 25 -0.3761 -4.6133
2 8 26 1.4985 3.3691
2 8 27 1.6604 3.2859
2 8 28 2.4690 -5.7399
2 8 29 0.6413 0.7868
2 8 30 0.2259 0.3511
2 8 31 -1.7787 2.9165
2 8 32 4.1793 1.9885
2 8 33 -0.9004 0.5109
2 8 34 0.6177 1.4339
2 10 0 26.7581 18.9337
2 10 1 12.4552 2.9746
2 10 2 -3.0805 -18.6801
2 10 3 9.5542 -8.3581
2 10 4 -6.5448 21.1577
2 10 5 -7.5389 -11.9482
2 10 6 -4.3899 19.7975
2 10 7 0.3192 -6.4047
2 10 8 28.1481 24.1717
2 10 9 -19.5899 -1.8468
2 10 10 4.1049 1.9414
2 10 11 -14.6869 -0.9619
2 10 12 -16.6344 -1.5757
2 10 13 6.3906 3.0841
2 10 14 -4.4772 4.9160
2 10 15 -1.0981 -5.4221
2 10 16 -7.0610 -4.2253
2 10 17 -5.6462 0.8178
2 10 18 2.2812 -2.1112
2 10 19 -7.6524 -6.6964
2 10 20 3.4296 -1.5434
2 10 21 1.4693 -4.1634
2 10 22 1.5585 1.0191
2 10 23 -1.7870 4.9152
2 10 24 3.5325 -3.5180
2 10 25 -1.8562 -4.6836
2 10 26 -1.0538 7.3955
2 10 27 0.3272 -1.2508
2 10 28 0.8638 -2.0403
2 10 29 1.2085 -3.6693
2 10 30 -0.4256 -0.2088
2 10 31 0.2147 -1.3104
2 10 32 1.5726 -2.5579
2 10 33 1.5330 -0.9147
2 12 0 -17.6656 7.6623
2 12 1 -11.0924 3.0286
2 12 2 -10.4292 -9.3890
2 12 3 -11.9885 18.0310
2 12 4 18.0414 -12.0972
2 12 5 0.4527 -4.8158
2 12 6 -8.5360 -12.1854
2 12 7 17.4295 -10.2457
2 12 8 -8.6829 1.5997
2 12 9 0.5868 -11.5106
2 12 10 -2.0791 -5.7480
2 12 11 -1.2261 0.3939
2 12 12 3.5659 0.6353
2 12 13 3.2287 -0.7208
2 12 14 -1.5277 -1.4044
2 12 15 -13.2194 -4.9503
2 12 16 -4.1866 3.8961
2 12 17 2.1057 3.3599
2 12 18 1.0808 4.6743
2 12 19 -3.9085 1.0239
2 12 20 4.0206 -2.0621
2 12 21 5.8360 -4.2072
2 12 22 -3.6514 3.1593
2 12 23 2.2457 -3.9784
2 12 24 1.2841 3.4006
2 12 25 -4.0794 -2.9644
2 12 26 -1.1353 -3.2686
2 12 27 -1.0246 -0.6673
2 12 28 2.6412 -6.1462
2 12 29 -1.6998 -0.7022
2 12 30 -0.1649 2.0586
2 12 31 -1.6573 1.2966
2 12 32 -2.4958 -1.2543
2 14 0 4.3483 11.5673
2 14 1 -3.0874 1.6667
2 14 2 2.4621 -1.7304
2 14 3 9.1084 6.9444
2 14 4 -1.4310 4.1390
2 14 5 -15.5696 -6.8275
2 14 6 -1.8233 -0.0880
2 14 7 -13.8879 7.8261
2 14 8 -5.5190 4.8873
2 14 9 -1.0042 5.4014
2 14 10 0.8162 -1.9290
2 14 11 5.5120 -1.8575
2 14 12 1.4498 1.9834
2 14 13 6.0921 -6.5990
2 14 14 3.6228 3.9332
2 14 15 7.0844 5.3500
2 14 16 5.6202 -1.1415
2 14 17 19.0090 -1.7860
2 14 18 3.1440 -10.6288
2 14 19 -3.9179 -0.6815
2 14 20 6.2007 0.9368
2 14 21 1.7561 0.6435
2 14 22 -0.4463 4.3487
2 14 23 5.3422 -3.1460
2 14 24 -3.1976 2.3748
2 14 25 -3.2420 -2.3994
2 14 26 -1.3110 3.4833
2 14 27 -1.2250 0.5156
2 14 28 1.9965 3.1696
2 14 29 -1.9445 -0.5065
2 14 30 -0.9797 -0.9652
2 14 31 -0.7881 0.0523
2 16 0 5.9829 -1.9434
2 16 1 -14.6874 8.9437
2 16 2 -2.0522 -2.1493
2 16 3 5.1061 -0.7939
2 16 4 4.2873 10.7120
2 16 5 12.3382 -8.9765
2 16 6 2.6346 -2.2388
2 16 7 5.8538 -0.2971
2 16 8 -8.9725 2.2557
2 16 9 1.7898 0.9605
2 16 10 3.0436 -6.2355
2 16 11 -0.7026 5.2136
2 16 12 0.4203 -4.5348
2 16 13 4.6748 5.9259
2 16 14 5.2110 -6.7577
2 16 15 -5.8582 0.0089
2 16 16 -1.4402 -3.5813
2 16 17 -10.2269 -6.8408
2 16 18 -5.4298 -2.7294
2 16 19 -8.2309 -3.3087
2 16 20 -6.3614 1.3162
2 16 21 1.9194 -0.1694
2 16 22 -6.1208 -1.2850
2 16 23 3.8127 0.9070
2 16 24 -3.6523 1.1386
2 16 25 0.6353 -1.0995
2 16 26 -3.0928 -3.7184
2 16 27 1.6226 2.0030
2 16 28 -2.7366 0.3196
2 16 29 0.2434 -1.1852
2 16 30 -0.0767 2.6691
2 18 0 7.9404 4.5754
2 18 1 8.0376 0.1829
2 18 2 -0.8022 0.9215
2 18 3 4.0064 2.7742
2 18 4 -10.5542 5.8557
2 18 5 1.1989 6.4919
2 18 6 -0.8587 -9.0823
2 18 7 -6.3660 3.3059
2 18 8 0.3756 3.1694
2 18 9 -0.8847 3.9167
2 18 10 9.6324 0.4904
2 18 11 -9.5915 -2.8516
2 18 12 0.3735 5.0216
2 18 13 -1.4835 1.5719
2 18 14 -0.0902 6.9333
2 18 15 -5.4548 -1.1056
2 18 16 -3.7618 4.0315
2 18 17 3.5438 3.3454
2 18 18 -2.8807 -1.0682
2 18 19 0.8476 1.1773
2 18 20 -3.2594 -0.1478
2 18 21 0.4297 -1.1238
2 18 22 1.3169 -3.4152
2 18 23 2.2076 0.3012
2 18 24 3.0955 1.7151
2 18 25 2.1225 0.8379
2 18 26 2.8350 -0.7603
2 18 27 -1.4925 0.7349
2 18 28 -1.9918 -0.0297
2 18 29 -0.6894 -0.0791
2 20 0 -4.2001 -2.6062
2 20 1 0.4817 -3.4517
2 20 2 2.6681 -5.3569
2 20 3 -3.5186 -0.3095
2 20 4 3.7966 5.4374
2 20 5 1.4714 5.7836
2 20 6 4.0779 -1.7579
2 20 7 -3.2048 0.7681
2 20 8 -6.7856 7.0596
2 20 9 6.9162 -3.2200
2 20 10 -2.1352 4.4301
2 20 11 1.3383 -8.0170
2 20 12 -4.8282 -0.2312
2 20 13 5.7693 3.2651
2 20 14 3.2207 0.5439
2 20 15 -5.8698 1.8119
2 20 16 -1.1797 1.0089
2 20 17 -0.1652 -0.4762
2 20 18 0.8824 -0.6143
2 20 19 -3.2139 3.4221
2 20 20 0.0266 3.2068
2 20 21 -2.7016 5.4019
2 20 22 -0.0822 -2.3431
2 20 23 -2.9729 0.5850
2 20 24 -0.4015 0.0311
2 20 25 1.9619 -1.3053
2 20 26 1.7402 3.5376
2 20 27 -0.9522 0.1202
2 20 28 -0.8865 -3.0509
2 22 0 5.0109 0.9552
2 22 1 3.6272 6.4372
2 22 2 4.4685 4.5416
2 22 3 -4.5257 -0.3292
2 22 4 -4.3226 0.6056
2 22 5 -1.3440 0.4471
2 22 6 7.0117 6.3349
2 22 7 0.2422 1.3803
2 22 8 1.4822 4.1191
2 22 9 -0.7134 0.1719
2 22 10 -1.3006 -9.3756
2 22 11 -0.4765 -3.4270
2 22 12 -1.6203 -4.0108
2 22 13 6.0574 -5.2601
2 22 14 0.4124 0.5017
2 22 15 -1.2736 -0.2767
2 22 16 1.4401 2.2045
2 22 17 1.2296 -2.9843
2 22 18 7.9018 1.3667
2 22 19 0.5753 -1.6975
2 22 20 -0.4066 2.1833
2 22 21 0.8513 -1.1784
2 22 22 -1.5892 3.6646
2 22 23 -0.7615 0.5315
2 22 24 1.4743 0.4600
2 22 25 0.7864 1.0849
2 22 26 0.5721 -2.1317
2 24 0 2.1332 -5.9585
2 24 1 1.8100 -3.5048
2 24 2 8.8380 -2.5768
2 24 3 2.5515 -3.8499
2 24 4 2.8943 1.0453
2 24 5 3.8520 -0.0732
2 24 6 6.3431 0.0190
2 24 7 1.5233 -1.0998
2 24 8 2.0342 -0.4244
2 24 9 -4.2656 -0.6272
2 24 10 -0.3952 5.6445
2 24 11 0.6617 2.1359
2 24 12 1.9992 1.6911
2 24 13 1.0969 -0.3481
2 24 14 -0.5917 2.0393
2 24 15 2.4537 3.5622
2 24 16 -4.1279 2.8698
2 24 17 6.1698 -2.1671
2 24 18 -0.2374 -1.8833
2 24 19 1.3033 0.9623
2 24 20 -1.4051 -2.3030
2 24 21 -0.3014 -0.1728
2 24 22 -2.6920 -1.9129
2 24 23 0.4552 -0.4096
2 24 24 0.1117 -0.4970
2 26 0 4.1912 0.4647
2 26 1 -1.0767 2.9938
2 26 2 -4.9793 -3.9956
2 26 3 0.2962 -4.2425
2 26 4 -3.3837 -1.4627
2 26 5 5.2110 -2.1803
2 26 6 -1.0079 0.8097
2 26 7 6.2869 -4.1260
2 26 8 -1.3541 -2.7606
2 26 9 -0.6122 -2.4699
2 26 10 -3.4757 -2.3685
2 26 11 0.1204 1.3193
2 26 12 -4.3444 -6.1269
2 26 13 -0.9880 -0.1157
2 26 14 -4.6989 -2.6117
2 26 15 0.5185 0.9309
2 26 16 0.8711 1.3911
2 26 17 -1.3344 0.9378
2 26 18 -0.2276 1.4542
2 26 19 0.1382 0.5301
2 26 20 -1.4483 -0.2898
2 26 21 0.6321 -0.7113
2 28 0 1.1027 0.9289
2 28 1 -2.4482 0.2605
2 28 2 -3.2982 1.2171
2 28 3 -1.7666 -4.0808
2 28 4 1.3893 -0.2737
2 28 5 -3.5519 3.9775
2 28 6 -1.5591 -1.6859
2 28 7 0.0509 1.2733
2 28 8 -0.0529 -2.0300
2 28 9 -3.2285 1.3562
2 28 10 -0.9327 1.3870
2 28 11 -0.0748 2.6322
2 28 12 4.5575 0.2409
2 28 13 -2.5256 2.3269
2 28 14 -0.1941 -1.3709
2 28 15 -2.2901 -1.5787
2 28 16 0.1451 -1.6866
2 28 17 0.0612 0.0813
2 28 18 1.0629 -1.3114
2 30 0 -2.2034 -0.2713
2 30 1 4.2162 1.4697
2 30 2 -2.1304 0.7941
2 30 3 3.2769 -0.9012
2 30 4 0.4076 1.8793
2 30 5 -2.7565 -0.8516
2 30 6 -2.1162 -0.5566
2 30 7 2.4212 -1.1647
2 30 8 0.8524 0.5229
2 30 9 -0.1959 2.7509
2 30 10 -1.1838 0.9234
2 30 11 2.3921 0.7179
2 30 12 0.7889 0.7235
2 30 13 1.2720 -0.4452
2 30 14 0.5590 -0.1340
2 32 0 1.3450 0.1966
2 32 1 -0.1859 2.2899
2 32 2 2.4342 -0.3107
2 32 3 0.2555 0.4068
2 32 4 2.5438 -0.4749
2 32 5 -1.0048 0.0072
2 32 6 1.0480 -0.3884
2 32 7 -0.2456 -0.5160
2 32 8 0.1638 1.6878
2 32 9 -2.5458 -0.3532
3 1 0 -8.6161 -12.5539
3 1 1 -94.9400 48.0194
3 1 2 26.0772 42.0436
3 1 3 -81.0902 39.8997
3 1 4 -19.5717 -7.4505
3 1 5 -9.3106 -53.2257
3 1 6 -1.6754 -2.4794
3 1 7 -1.6447 -32.7569
3 1 8 0.3870 24.9728
3 1 9 -13.3830 -2.2926
3 1 10 -3.4727 16.9720
3 1 11 -6.5828 -4.2506
3 1 12 -6.8669 3.8358
3 1 13 6.9406 1.6777
3 1 14 9.5672 -2.8307
3 1 15 -9.3313 4.7605
3 1 16 -9.8665 1.7335
3 1 17 -2.2629 1.0427
3 1 18 -0.9504 -1.4310
3 1 19 3.3517 -5.6412
3 1 20 2.4487 1.0025
3 1 21 0.3357 -2.3555
3 1 22 7.2921 -0.9858
3 1 23 2.1869 -0.5979
3 1 24 2.5250 6.2768
3 1 25 5.1946 1.2189
3 1 26 5.4605 -1.8526
3 1 27 0.8027 2.5363
3 1 28 -2.9821 0.1942
3 1 29 -1.3199 -0.7444
3 1 30 6.0876 -0.2892
3 1 31 -0.6749 -5.1228
3 1 32 -2.0009 -1.3464
3 1 33 2.6050 -2.1293
3 1 34 1.7717 0.3083
3 3 0 3.9266 7.9808
3 3 1 14.5958 -43.2196
3 3 2 33.2229 -5.7238
3 3 3 16.4664 26.7075
3 3 4 -7.8974 -7.6556
3 3 5 0.9071 48.0227
3 3 6 20.2643 -26.6861
3 3 7 -3.6580 23.5685
3 3 8 -16.6843 -17.8109
3 3 9 -1.8617 -6.4353
3 3 10 9.2042 5.0768
3 3 11 -2.9516 0.2289
3 3 12 -7.9241 -11.5567
3 3 13 -1.9968 14.8919
3 3 14 0.5312 3.1208
3 3 15 4.2513 7.9620
3 3 16 -0.4933 2.9518
3 3 17 9.7043 5.8736
3 3 18 1.1470 -0.2700
3 3 19 -3.6473 -0.5737
3 3 20 -4.4916 1.4821
3 3 21 -4.9193 0.2443
3 3 22 -0.7514 -4.3886
3 3 23 1.5166 -1.8489
3 3 24 -5.4521 -4.3111
3 3 25 2.8362 -5.5587
3 3 26 2.5715 1.9727
3 3 27 -3.0835 -2.2120
3 3 28 -1.5509 1.9564
3 3 29 2.3320 -2.2456
3 3 30 -2.5506 0.7030
3 3 31 0.1971 1.2449
3 3 32 -6.0873 2.4976
3 3 33 0.1239 3.1165
3 3 34 -1.2305 0.1572
3 5 0 -15.3795 24.6034
3 5 1 -8.9196 19.7601
3 5 2 -17.2190 -28.6022
3 5 3 2.3524 -16.0630
3 5 4 -36.2413 38.6853
3 5 5 46.8464 -23.0258
3 5 6 24.4892 30.5307
3 5 7 35.2494 -18.0675
3 5 8 -10.8377 -1.8242
3 5 9 -35.3574 12.4097
3 5 10 10.9059 4.8415
3 5 11 4.4453 15.8166
3 5 12 -0.8848 -3.8329
3 5 13 11.1294 8.8681
3 5 14 -3.9845 9.1523
3 5 15 -1.2306 2.7880
3 5 16 -2.7370 -2.4143
3 5 17 -0.0319 5.5113
3 5 18 2.3514 -8.2063
3 5 19 -1.2477 -6.4257
3 5 20 3.1914 0.5849
3 5 21 -5.7090 -12.1730
3 5 22 1.1513 7.1898
3 5 23 -2.8670 -2.7205
3 5 24 -5.1912 2.7522
3 5 25 -3.5283 4.2204
3 5 26 0.9679 -0.3110
3 5 27 0.7031 1.5220
3 5 28 -2.9702 -1.4184
3 5 29 2.5991 0.0449
3 5 30 -0.1939 -4.5335
3 5 31 0.8569 3.2060
3 5 32 4.8973 -0.2829
3 5 33 3.9768 -0.3518
3 5 34 4.4255 1.2185
3 7 0 -6.8139 46.6588
3 7 1 26.1594 3.0342
3 7 2 31.1225 -13.9145
3 7 3 -2.1927 -2.5171
3 7 4 -15.9407 -4.4623
3 7 5 -19.8713 10.4300
3 7 6 1.6457 -19.0169
3 7 7 29.1336 -5.8681
3 7 8 7.4371 -13.9251
3 7 9 15.2105 -14.1016
3 7 10 8.7163 -1.0981
3 7 11 5.6115 -15.4739
3 7 12 5.6319 -4.2917
3 7 13 -8.8457 -6.4804
3 7 14 10.2910 -15.4179
3 7 15 -1.3345 -7.7495
3 7 16 6.1890 3.6198
3 7 17 -3.9110 -5.6797
3 7 18 -2.9615 2.2813
3 7 19 1.5248 -0.2533
3 7 20 -3.4214 -1.1602
3 7 21 3.6732 9.0645
3 7 22 -0.8244 3.9499
3 7 23 5.7480 -6.0986
3 7 24 -3.6997 3.8701
3 7 25 0.2446 -1.0765
3 7 26 -0.1089 -1.7183
3 7 27 1.0410 3.5876
3 7 28 1.4160 -2.2043
3 7 29 -4.6148 -3.2184
3 7 30 -2.5402 -0.5028
3 7 31 -3.9981 0.0146
3 7 32 -1.2207 0.0094
3 7 33 0.3046 -1.8788
3 9 0 -15.6282 -10.5736
3 9 1 -9.7599 5.2241
3 9 2 19.7740 -16.9894
3 9 3 0.5119 0.3625
3 9 4 -2.8205 2.0618
3 9 5 -10.4629 -13.3425
3 9 6 3.9568 -5.4779
3 9 7 -17.1346 -0.0051
3 9 8 -4.4438 7.8303
3 9 9 -12.6855 -9.1786
3 9 10 -9.9035 -5.9539
3 9 11 16.1928 -3.5223
3 9 12 8.2520 11.1987
3 9 13 3.2160 7.1463
3 9 14 0.0561 1.1216
3 9 15 1.9340 1.3712
3 9 16 -3.7211 10.4762
3 9 17 1.4732 3.1940
3 9 18 2.6258 3.3273
3 9 19 3.6317 -4.2473
3 9 20 3.3126 1.4633
3 9 21 3.2200 -5.0161
3 9 22 2.7312 -4.7455
3 9 23 6.8520 1.0992
3 9 24 -3.5778 -2.1762
3 9 25 1.7703 3.5261
3 9 26 -3.5657 0.3388
3 9 27 -0.9731 1.2254
3 9 28 4.3512 3.4652
3 9 29 0.6138 -1.7448
3 9 30 -3.0151 5.4424
3 9 31 -1.7621 -0.7366
3 9 32 -0.3399 1.5328
3 9 33 -0.7348 0.0366
3 11 0 -8.2971 4.3631
3 11 1 3.1966 -10.1007
3 11 2 15.2845 8.9781
3 11 3 -3.5284 2.4129
3 11 4 -8.8572 20.6449
3 11 5 9.2115 12.8684
3 11 6 -7.7883 -8.8518
3 11 7 2.2508 20.0506
3 11 8 -7.8819 3.4184
3 11 9 -11.7470 4.2713
3 11 10 -2.5590 -0.9611
3 11 11 2.7354 -3.3363
3 11 12 -4.2562 -9.3444
3 11 13 6.8601 -0.1757
3 11 14 -4.3935 -9.6233
3 11 15 4.8777 6.4426
3 11 16 3.2516 4.8875
3 11 17 -3.8056 -2.3431
3 11 18 -2.8221 -2.6637
3 11 19 -1.2165 1.8261
3 11 20 -9.6417 -2.4884
3 11 21 -2.3702 10.4924
3 11 22 -5.7005 -8.0380
3 11 23 -9.2548 5.4109
3 11 24 3.2620 -1.2723
3 11 25 -1.8603 -3.6684
3 11 26 -0.7732 -0.7664
3 11 27 4.7699 -0.1231
3 11 28 1.0044 -0.1495
3 11 29 7.2641 -0.8052
3 11 30 -0.3622 0.7488
3 11 31 1.4702 0.5191
3 11 32 3.2513 0.0796
3 13 0 -12.0931 0.3176
3 13 1 6.6171 3.3313
3 13 2 1.4555 -4.5337
3 13 3 -1.1883 12.4077
3 13 4 6.6795 -6.8503
3 13 5 18.4362 -2.6321
3 13 6 14.1161 -1.0815
3 13 7 -8.3898 -1.8740
3 13 8 -3.2930 6.1333
3 13 9 -13.6597 -0.5344
3 13 10 6.3898 -1.7425
3 13 11 -4.2328 1.3399
3 13 12 2.1726 2.0470
3 13 13 -7.5311 -0.5349
3 13 14 1.3701 8.3863
3 13 15 -6.7442 -3.4980
3 13 16 -2.0073 -1.3210
3 13 17 2.6236 -7.1479
3 13 18 -1.0855 3.8713
3 13 19 -4.7829 -1.4820
3 13 20 0.1882 6.6266
3 13 21 3.1743 3.1760
3 13 22 0.0562 -0.3387
3 13 23 5.3501 6.0435
3 13 24 1.0942 1.3089
3 13 25 0.8574 1.7230
3 13 26 -5.5545 -1.7265
3 13 27 0.2587 1.9211
3 13 28 -0.9042 -5.3238
3 13 29 -0.9982 2.3480
3 13 30 -2.4852 -4.7261
3 13 31 -1.6911 3.7083
3 15 0 -11.7112 -4.0430
3 15 1 1.7052 -12.2792
3 15 2 6.0618 -9.8469
3 15 3 -9.8783 -5.3727
3 15 4 2.0013 -7.9596
3 15 5 -3.5506 -6.5469
3 15 6 0.2519 -0.1296
3 15 7 1.4775 1.1822
3 15 8 -4.4178 -1.3136
3 15 9 7.3872 6.1163
3 15 10 0.7583 -1.8248
3 15 11 -4.6685 -0.3570
3 15 12 0.4144 -1.7265
3 15 13 1.0754 -7.8460
3 15 14 3.8644 -3.7167
3 15 15 -0.2622 -9.6184
3 15 16 -1.4881 -5.5689
3 15 17 3.1849 -0.5249
3 15 18 5.0050 -0.3972
3 15 19 -2.7144 1.6734
3 15 20 5.0743 -3.9058
3 15 21 -2.5928 3.6449
3 15 22 5.9171 -1.3934
3 15 23 1.6322 -0.5039
3 15 24 4.9669 0.4523
3 15 25 -0.4036 -6.2853
3 15 26 0.2094 0.7165
3 15 27 -5.2112 1.2342
3 15 28 2.6439 2.6834
3 15 29 -2.0481 0.0185
3 15 30 1.0717 2.5683
3 17 0 -1.3872 -2.6904
3 17 1 -2.4306 3.0534
3 17 2 -9.5971 -5.7135
3 17 3 1.8049 1.3271
3 17 4 -4.9421 3.3298
3 17 5 7.5742 -2.9780
3 17 6 6.0004 5.6059
3 17 7 2.2779 -6.2333
3 17 8 -3.1693 -0.2341
3 17 9 0.2023 4.1884
3 17 10 -2.9241 3.0272
3 17 11 2.7798 1.8549
3 17 12 -2.1091 3.5095
3 17 13 9.2860 6.8580
3 17 14 -11.3002 2.8311
3 17 15 1.4123 3.7585
3 17 16 -9.0892 0.8809
3 17 17 6.3683 6.1973
3 17 18 1.1670 0.0868
3 17 19 3.4645 -1.1271
3 17 20 0.8969 2.4798
3 17 21 -0.5882 -0.3242
3 17 22 -3.8360 1.0380
3 17 23 -0.5360 0.3758
3 17 24 -2.5461 0.4880
3 17 25 0.9293 2.9917
3 17 26 2.2865 -1.2041
3 17 27 0.3964 0.4718
3 17 28 1.5947 -1.5378
3 17 29 -0.7218 -0.8944
3 19 0 8.0567 3.8501
3 19 1 -2.2483 1.0089
3 19 2 1.2276 1.5056
3 19 3 -6.1839 -8.2528
3 19 4 -5.7192 -6.6905
3 19 5 -1.4573 2.8657
3 19 6 3.5048 -3.0236
3 19 7 3.7873 1.2398
3 19 8 -1.1751 -0.7917
3 19 9 4.3171 -4.6475
3 19 10 -0.1429 -5.2113
3 19 11 -0.0255 -11.3703
3 19 12 5.2249 -6.6936
3 19 13 1.3356 1.0683
3 19 14 4.6398 1.9541
3 19 15 -4.1969 4.2352
3 19 16 3.0944 -0.7025
3 19 17 1.4463 2.2968
3 19 18 0.3915 -4.3193
3 19 19 -3.0256 -6.1364
3 19 20 -1.0627 -4.6379
3 19 21 -2.6785 0.7469
3 19 22 0.3582 -5.3720
3 19 23 -1.6355 -2.6676
3 19 24 0.5136 0.8328
3 19 25 -0.1136 -0.9295
3 19 26 0.5471 1.4241
3 19 27 0.4856 -1.3631
3 19 28 2.0536 -1.0276
3 21 0 -2.3978 -4.0120
3 21 1 4.7211 6.4836
3 21 2 1.9174 4.5327
3 21 3 -0.7476 3.2935
3 21 4 -1.3692 4.6703
3 21 5 -2.9035 1.8352
3 21 6 3.3611 2.3138
3 21 7 -4.7848 -5.9453
3 21 8 1.0770 -1.5602
3 21 9 -10.1462 1.6979
3 21 10 -0.1230 5.7264
3 21 11 -8.4650 4.2471
3 21 12 -3.0689 2.1294
3 21 13 7.4588 -1.1668
3 21 14 -4.7387 -1.0193
3 21 15 -1.5922 -0.8444
3 21 16 -0.7780 1.0305
3 21 17 1.8451 4.9618
3 21 18 4.6204 5.0462
3 21 19 -1.0661 0.4702
3 21 20 0.0729 5.2487
3 21 21 -1.5344 2.1663
3 21 22 -0.5053 1.4500
3 21 23 0.9991 1.5875
3 21 24 -0.3487 0.5120
3 21 25 -2.2147 -0.8780
3 21 26 0.2286 -0.2797
3 23 0 -0.2435 3.6197
3 23 1 -2.6657 -2.4159
3 23 2 -2.8335 0.4807
3 23 3 -3.0045 -3.8747
3 23 4 5.5469 -5.1443
3 23 5 3.5937 6.5363
3 23 6 0.2206 2.7330
3 23 7 3.5290 5.6753
3 23 8 -4.3589 4.0912
3 23 9 8.2215 3.4954
3 23 10 0.2279 0.2116
3 23 11 -5.1354 4.0140
3 23 12 2.5513 -3.9870
3 23 13 -6.8960 0.1706
3 23 14 0.8737 -3.6853
3 23 15 -4.3288 -2.1381
3 23 16 0.7139 -4.0991
3 23 17 5.7244 0.8443
3 23 18 2.1819 -2.9689
3 23 19 1.6472 -0.5588
3 23 20 0.9364 -1.0532
3 23 21 2.0452 -0.2292
3 23 22 1.4708 0.0644
3 23 23 1.9468 1.9646
3 23 24 0.1356 3.8800
3 25 0 -1.5839 -2.0423
3 25 1 -4.2467 1.5058
3 25 2 -2.4968 -1.1664
3 25 3 4.2695 -0.1582
3 25 4 -2.9095 -0.7966
3 25 5 0.3228 -3.2386
3 25 6 -4.6576 -5.5402
3 25 7 -1.7282 -2.3626
3 25 8 4.3751 -1.3880
3 25 9 -0.9002 -1.8825
3 25 10 -1.7441 2.4091
3 25 11 -0.6520 3.4704
3 25 12 -1.2817 8.1487
3 25 13 4.1036 2.0244
3 25 14 -0.8863 1.9535
3 25 15 -5.5009 -3.1569
3 25 16 0.6528 -1.2673
3 25 17 -2.5754 -1.3014
3 25 18 2.0550 -1.0345
3 25 19 -0.6606 -0.8532
3 25 20 -0.2945 -1.2086
3 25 21 -0.5329 -2.7812
3 25 22 0.2028 -0.1360
3 27 0 0.6134 5.0865
3 27 1 -3.3247 0.9393
3 27 2 1.1356 -1.6196
3 27 3 0.5834 -1.9009
3 27 4 0.9633 -1.8809
3 27 5 -7.2125 -2.9001
3 27 6 -0.0694 -2.3602
3 27 7 1.9814 -0.4738
3 27 8 4.2825 0.9171
3 27 9 2.4125 -4.3020
3 27 10 0.0290 -3.0268
3 27 11 2.7516 1.1726
3 27 12 6.7066 -3.2253
3 27 13 4.6847 -0.1245
3 27 14 1.5334 -3.2352
3 27 15 0.2734 -1.4570
3 27 16 -0.7347 4.1087
3 27 17 -1.6232 2.6415
3 27 18 -0.4116 -0.7757
3 27 19 -1.5339 -1.2835
3 29 0 -3.9393 1.8162
3 29 1 0.7808 1.6968
3 29 2 -0.3358 2.7387
3 29 3 4.4288 3.3920
3 29 4 -2.2628 3.8945
3 29 5 -1.4786 0.8083
3 29 6 -1.7315 1.5332
3 29 7 0.4436 2.7408
3 29 8 0.7405 3.0904
3 29 9 -1.6184 -4.9752
3 29 10 -1.1887 1.1952
3 29 11 -0.1627 -1.3165
3 29 12 -2.4899 1.8370
3 29 13 -0.3357 0.2333
3 29 14 -4.1565 0.7058
3 29 15 -1.0074 -3.4734
3 29 16 0.5305 4.1671
3 31 0 -1.4135 -2.3904
3 31 1 -0.2160 -0.7015
3 31 2 1.3135 -1.6628
3 31 3 1.0213 1.9911
3 31 4 0.3610 -0.2797
3 31 5 -1.2417 0.0632
3 31 6 -0.7615 -0.4940
3 31 7 0.0175 1.9665
3 31 8 -2.7458 -1.9913
3 31 9 -0.7054 0.1760
3 31 10 0.9775 -2.0632
3 31 11 0.2512 1.8609
4 0 0 38.4776 -40.1856
4 0 2 24.1977 -8.6690
4 0 4 5.0071 0.4322
4 0 6 21.5212 10.7426
4 0 8 10.0630 -11.5495
4 0 10 -0.9118 -1.3881
4 0 12 7.1828 -14.3513
4 0 14 5.1879 -1.3456
4 0 16 16.5865 5.3737
4 0 18 -3.3703 -5.0401
4 0 20 -10.0563 -3.4829
4 0 22 -4.8478 -6.4351
4 0 24 5.5019 -8.1183
4 0 26 -1.1812 5.5999
4 0 28 -1.8374 3.2977
4 0 30 3.3226 0.5369
4 0 32 -2.2708 0.5738
4 0 34 -0.8752 -0.5299
4 2 0 -27.2084 -2.6589
4 2 1 -28.4153 -35.3368
4 2 2 -15.3619 19.8388
4 2 3 -12.4883 5.0436
4 2 4 3.7713 1.8418
4 2 5 25.7688 24.1386
4 2 6 32.4766 -10.3957
4 2 7 -4.0225 11.5947
4 2 8 -21.4149 -8.8413
4 2 9 1.3359 2.8852
4 2 10 -16.3865 12.9824
4 2 11 0.7945 -13.8075
4 2 12 12.2041 -5.1990
4 2 13 -8.9449 6.9181
4 2 14 5.3722 -3.4227
4 2 15 3.1552 8.0632
4 2 16 3.3494 1.8924
4 2 17 -3.2397 1.8556
4 2 18 3.8656 1.1099
4 2 19 2.5674 -4.8630
4 2 20 3.4583 0.8210
4 2 21 6.9239 3.1325
4 2 22 -3.4514 6.6784
4 2 23 0.2343 0.9028
4 2 24 -7.0093 2.2876
4 2 25 -3.8652 -0.9178
4 2 26 0.6166 -3.1978
4 2 27 6.2554 0.1346
4 2 28 2.6341 -4.6277
4 2 29 -0.8022 0.4558
4 2 30 3.2046 1.5168
4 2 31 -3.6144 -1.1061
4 2 32 2.2706 0.9192
4 2 33 -0.3008 -1.2786
4 2 34 2.5798 3.0956
4 4 0 20.7530 37.0075
4 4 1 2.3310 -17.3405
4 4 2 36.7989 -18.0051
4 4 3 -1.2098 -11.5499
4 4 4 -46.8181 -5.2794
4 4 5 9.2812 -9.6804
4 4 6 -12.8547 0.9520
4 4 7 18.1395 -0.1156
4 4 8 -3.8769 -11.8007
4 4 9 -2.2936 5.6508
4 4 10 4.6366 1.6216
4 4 11 -8.8392 8.9360
4 4 12 -6.6001 -0.0741
4 4 13 -16.8396 -8.3957
4 4 14 0.0312 3.0517
4 4 15 1.2161 -16.0010
4 4 16 -8.9735 1.6734
4 4 17 -0.1939 -2.1899
4 4 18 -5.3809 -0.6372
4 4 19 1.3968 0.1625
4 4 20 -1.5795 -1.5771
4 4 21 -6.9438 -2.5194
4 4 22 3.3761 -10.5698
4 4 23 0.4682 4.4332
4 4 24 1.8600 -7.1638
4 4 25 -2.9697 1.7186
4 4 26 8.7949 4.9378
4 4 27 -2.3002 -2.2549
4 4 28 -4.1523 0.6282
4 4 29 2.1981 -2.7307
4 4 30 -3.7093 3.1386
4 4 31 3.9002 -1.3217
4 4 32 -3.1752 -1.1168
4 4 33 5.3058 0.4160
4 6 0 -36.0341 -4.5813
4 6 1 -3.6841 -4.3269
4 6 2 5.8614 4.9451
4 6 3 -3.0783 -1.7286
4 6 4 -0.8612 -7.7323
4 6 5 -32.0336 -2.3785
4 6 6 16.8177 7.9152
4 6 7 -2.2404 19.2966
4 6 8 -14.4284 5.7604
4 6 9 -13.9582 -23.8793
4 6 10 2.5112 0.4445
4 6 11 9.1661 -3.0404
4 6 12 0.6091 2.7594
4 6 13 3.8356 -5.1498
4 6 14 -3.5162 -2.7790
4 6 15 4.1982 5.0208
4 6 16 -8.8669 -3.5388
4 6 17 -1.1781 0.9477
4 6 18 5.4843 -0.1999
4 6 19 3.5844 3.1492
4 6 20 1.4230 3.5794
4 6 21 2.5000 4.7034
4 6 22 2.6253 2.6428
4 6 23 -2.4696 6.6398
4 6 24 -4.8428 6.3867
4 6 25 -7.3190 -4.7579
4 6 26 0.8165 2.7513
4 6 27 2.5655 -2.7186
4 6 28 -1.5908 -4.0975
4 6 29 2.1227 1.0882
4 6 30 1.2090 -4.4629
4 6 31 -1.6862 0.2402
4 6 32 0.2694 -4.0000
4 6 33 0.8983 -0.5385
4 8 0 -9.5354 -12.8951
4 8 1 -3.0482 9.0986
4 8 2 -4.4194 5.4051
4 8 3 5.3114 15.2377
4 8 4 -33.7829 -5.4576
4 8 5 -0.6774 -13.9080
4 8 6 6.3683 4.9332
4 8 7 4.3011 3.6721
4 8 8 13.9463 1.2622
4 8 9 -10.4432 -7.2099
4 8 10 5.3579 -4.9981
4 8 11 -1.2425 6.3379
4 8 12 -13.9325 -1.9166
4 8 13 -9.5338 -7.7154
4 8 14 1.8968 1.8215
4 8 15 -3.8893 6.8749
4 8 16 -10.8566 -1.1406
4 8 17 2.9712 0.6140
4 8 18 -1.0328 -7.8817
4 8 19 -5.8073 7.3524
4 8 20 6.6605 -4.0352
4 8 21 -5.7351 -2.3762
4 8 22 5.2572 1.5964
4 8 23 3.8173 -3.8054
4 8 24 0.6436 -0.7130
4 8 25 0.3364 1.3505
4 8 26 -0.9178 -3.4702
4 8 27 -0.7998 2.8627
4 8 28 3.2327 1.4703
4 8 29 -0.3366 1.2840
4 8 30 0.8456 2.0002
4 8 31 -1.1429 1.7208
4 8 32 -4.5311 2.5301
4 8 33 -0.6824 1.1310
4 10 0 -10.5352 -1.1191
4 10 1 -8.5477 -0.2782
4 10 2 13.0009 26.2956
4 10 3 -13.8247 4.7585
4 10 4 14.5641 -0.2991
4 10 5 13.8092 7.5720
4 10 6 11.1421 -10.5638
4 10 7 -7.2876 2.3312
4 10 8 -19.5695 1.5622
4 10 9 -0.9983 -5.9956
4 10 10 -0.0943 12.3530
4 10 11 16.7780 5.6906
4 10 12 7.3380 8.5884
4 10 13 13.5053 8.8135
4 10 14 6.7481 -1.2821
4 10 15 0.2246 -1.2832
4 10 16 -0.5565 -2.7449
4 10 17 2.0619 -6.2832
4 10 18 4.8105 6.0421
4 10 19 -1.8271 -2.9397
4 10 20 1.4693 4.0278
4 10 21 -2.1571 -7.1110
4 10 22 -2.3564 2.5426
4 10 23 2.0243 1.0593
4 10 24 0.9360 1.8472
4 10 25 -2.8439 0.6264
4 10 26 1.2274 -3.7500
4 10 27 -3.2451 0.9655
4 10 28 -1.2058 -3.0260
4 10 29 0.5367 0.3088
4 10 30 -0.4141 -2.3542
4 10 31 -1.2106 -0.4051
4 10 32 3.7098 -1.4298
4 12 0 5.1367 -17.2823
4 12 1 11.2744 16.2888
4 12 2 9.8361 -13.5569
4 12 3 8.5434 -16.0907
4 12 4 -1.5819 1.8700
4 12 5 7.4232 -8.7333
4 12 6 2.8453 17.2589
4 12 7 -6.1660 3.5928
4 12 8 9.5888 4.4898
4 12 9 -3.2072 5.8959
4 12 10 4.6116 -2.9011
4 12 11 -13.1294 -1.4463
4 12 12 2.7843 -3.5915
4 12 13 0.3598 5.8890
4 12 14 0.5856 0.2332
4 12 15 -8.0944 -2.6931
4 12 16 -3.6103 2.9250
4 12 17 0.3789 -0.6799
4 12 18 -5.3180 2.3954
4 12 19 6.8648 -3.0978
4 12 20 -2.4253 1.5371
4 12 21 2.1351 0.2647
4 12 22 3.3233 1.9788
4 12 23 -1.2203 -0.9872
4 12 24 1.0903 -2.1607
4 12 25 -1.0157 -6.9877
4 12 26 0.5222 -0.5950
4 12 27 0.5700 -1.6141
4 12 28 2.4151 3.7863
4 12 29 0.6533 -1.9927
4 12 30 0.1021 1.8926
4 12 31 -0.0492 -2.4396
4 14 0 1.8588 5.6583
4 14 1 -16.0207 8.8124
4 14 2 5.5932 9.9295
4 14 3 -6.4042 -2.3122
4 14 4 -6.6746 -9.6278
4 14 5 8.5955 12.1570
4 14 6 -5.4381 -0.7227
4 14 7 6.2828 0.7225
4 14 8 -7.5205 -1.3191
4 14 9 -2.4167 -6.1672
4 14 10 -17.4822 1.1144
4 14 11 4.1155 5.2451
4 14 12 0.6877 -1.0761
4 14 13 1.4316 8.9830
4 14 14 0.3847 -11.3583
4 14 15 -8.6020 4.4944
4 14 16 2.5536 0.1575
4 14 17 -0.5650 10.1979
4 14 18 4.9740 -2.1324
4 14 19 -4.3310 4.4406
4 14 20 1.3821 -7.3169
4 14 21 -3.2203 -1.3246
4 14 22 1.7805 3.9717
4 14 23 -2.0623 -0.5774
4 14 24 -2.7653 5.4851
4 14 25 -0.3863 0.6779
4 14 26 -4.3392 4.8074
4 14 27 -1.0846 0.5748
4 14 28 -3.2868 3.6700
4 14 29 0.9428 -2.1324
4 14 30 -1.9139 -0.1100
4 16 0 -4.4791 10.6976
4 16 1 2.3903 -3.9491
4 16 2 -2.2030 4.9812
4 16 3 1.6395 -7.6585
4 16 4 -11.6111 2.6941
4 16 5 -1.8883 -2.5633
4 16 6 -2.8848 8.2218
4 16 7 6.9370 1.4845
4 16 8 2.1647 -1.8115
4 16 9 -0.7521 8.0181
4 16 10 0.5107 -5.9136
4 16 11 8.9673 -0.6074
4 16 12 4.7096 1.5829
4 16 13 -0.0081 -6.1959
4 16 14 -2.8163 -0.2498
4 16 15 1.6643 -1.6455
4 16 16 -0.6338 2.8200
4 16 17 3.4720 -6.5799
4 16 18 2.0498 0.1822
4 16 19 0.0811 -6.1829
4 16 20 0.4461 0.6665
4 16 21 1.0801 -2.1117
4 16 22 -2.5424 -2.3861
4 16 23 1.3172 1.8935
4 16 24 -3.0602 -2.0905
4 16 25 5.0459 0.8697
4 16 26 2.7982 -0.3111
4 16 27 0.9622 1.7445
4 16 28 -0.0339 -0.8187
4 16 29 1.2747 2.1349
4 18 0 -3.4930 -0.1592
4 18 1 -1.8545 0.9405
4 18 2 -3.3986 -4.5989
4 18 3 -0.7921 5.6988
4 18 4 -4.8625 -9.7905
4 18 5 -3.2558 7.5425
4 18 6 9.9317 -7.3940
4 18 7 1.8650 -2.9515
4 18 8 11.0888 -3.8293
4 18 9 0.0493 -2.1813
4 18 10 7.0404 4.6089
4 18 11 -3.2817 -0.3593
4 18 12 2.3465 7.4492
4 18 13 -6.2470 -2.2779
4 18 14 4.3488 1.6063
4 18 15 -4.4408 0.0692
4 18 16 2.2929 3.3132
4 18 17 -2.0744 1.8891
4 18 18 -2.4027 4.9209
4 18 19 0.2065 -2.2615
4 18 20 -1.2083 1.4027
4 18 21 -0.2119 1.9342
4 18 22 -0.3736 1.9762
4 18 23 -0.9507 2.1304
4 18 24 -2.0759 1.4123
4 18 25 1.0430 -0.4021
4 18 26 1.4921 -0.8667
4 18 27 3.3289 -0.8703
4 18 28 3.5112 -0.7768
4 20 0 4.2016 -0.3416
4 20 1 2.7125 8.6162
4 20 2 10.8983 -3.1261
4 20 3 0.5100 -3.9089
4 20 4 10.0343 5.0823
4 20 5 -0.0936 -0.5644
4 20 6 -1.0448 8.8827
4 20 7 -8.4212 -2.0098
4 20 8 -3.5088 -1.7456
4 20 9 -7.5251 -1.6232
4 20 10 1.4851 -3.1146
4 20 11 -2.5884 -4.9854
4 20 12 -2.6047 1.5234
4 20 13 4.3760 -0.9462
4 20 14 -0.1434 2.7245
4 20 15 -3.3704 -4.2357
4 20 16 -0.5251 2.1040
4 20 17 6.2288 -1.2436
4 20 18 0.5552 2.3893
4 20 19 3.0770 -4.5531
4 20 20 -1.4433 -3.6531
4 20 21 -0.6055 -0.5293
4 20 22 1.3872 0.0594
4 20 23 2.5622 -0.2208
4 20 24 -0.3561 -0.6968
4 20 25 -0.3601 -0.4282
4 20 26 -4.2197 -1.3168
4 22 0 2.6879 2.9306
4 22 1 -2.7420 -3.8256
4 22 2 -1.8231 5.4177
4 22 3 3.4267 -1.9145
4 22 4 5.4911 -1.3942
4 22 5 3.8545 -1.6311
4 22 6 -1.1994 -4.3613
4 22 7 6.5213 -3.0666
4 22 8 -2.3290 1.7601
4 22 9 13.6010 6.9547
4 22 10 -1.7015 -0.0833
4 22 11 -2.6840 1.3235
4 22 12 0.3881 0.9389
4 22 13 3.7530 3.1198
4 22 14 -0.1619 -3.8456
4 22 15 1.0283 -5.8485
4 22 16 -3.8277 -5.5578
4 22 17 2.2118 2.7873
4 22 18 -1.5695 0.8627
4 22 19 -1.9093 -0.1217
4 22 20 0.4427 -2.7676
4 22 21 -1.0530 -0.4830
4 22 22 0.0238 -3.6752
4 22 23 1.4194 0.1977
4 22 24 -0.9628 -0.4664
4 24 0 -5.8630 0.5054
4 24 1 -0.7175 0.0455
4 24 2 -2.7808 -1.4699
4 24 3 0.6764 -2.3873
4 24 4 -4.8887 0.1293
4 24 5 -3.3658 2.1389
4 24 6 -6.7545 0.8181
4 24 7 -0.8851 0.3226
4 24 8 3.1084 0.1417
4 24 9 0.4188 -1.5820
4 24 10 6.3026 -5.7962
4 24 11 -3.0762 -4.3295
4 24 12 2.1382 4.3098
4 24 13 6.2888 4.4080
4 24 14 -4.3312 2.0308
4 24 15 -2.6668 2.6162
4 24 16 -1.9043 3.2659
4 24 17 -3.2862 7.5508
4 24 18 0.3392 3.5622
4 24 19 -0.8421 0.1659
4 24 20 -1.1984 0.1676
4 24 21 -0.6578 2.9017
4 24 22 -0.7864 -0.2894
4 26 0 -0.2262 -1.5335
4 26 1 2.9448 2.5450
4 26 2 3.5492 -0.4173
4 26 3 -0.0386 3.2152
4 26 4 0.2254 3.3000
4 26 5 -4.8128 2.9509
4 26 6 2.7191 -0.3477
4 26 7 -0.1375 1.0339
4 26 8 -0.9900 5.5103
4 26 9 -0.8660 0.3694
4 26 10 -4.2161 0.3957
4 26 11 -1.3474 -0.0890
4 26 12 -1.5153 3.8499
4 26 13 -0.8276 -0.6565
4 26 14 0.4552 -3.2424
4 26 15 2.3940 -2.6263
4 26 16 -0.2389 -0.3843
4 26 17 2.2681 0.0880
4 26 18 0.6721 -0.2693
4 26 19 0.7024 -3.2511
4 26 20 1.5442 0.8870
4 28 0 -1.5043 -0.6957
4 28 1 1.1095 -3.8612
4 28 2 1.1600 -1.9698
4 28 3 4.6561 -1.7361
4 28 4 -0.6994 -3.5479
4 28 5 3.4266 -0.7933
4 28 6 0.2683 -6.2246
4 28 7 -2.2782 0.8093
4 28 8 0.1755 -1.3445
4 28 9 0.1532 -4.0780
4 28 10 1.3255 -6.8797
4 28 11 0.9635 -2.2232
4 28 12 0.9791 -0.7523
4 28 13 1.1252 1.1585
4 28 14 2.5678 0.6770
4 28 15 3.3472 -0.2531
4 28 16 -0.6244 1.2955
4 30 0 -0.6444 1.2040
4 30 1 -2.8488 -2.2536
4 30 2 -0.1052 0.3037
4 30 3 -4.8399 -1.0785
4 30 4 1.7395 -0.0172
4 30 5 1.5459 -4.5793
4 30 6 0.6042 2.2585
4 30 7 -0.2284 0.6639
4 30 8 -0.4595 2.9374
4 30 9 0.5213 0.0330
4 30 10 0.6943 1.0597
4 30 11 -2.3299 0.4507
4 30 12 -2.1943 -3.0082
4 32 0 2.2788 1.6330
4 32 1 1.2978 1.2696
4 32 2 -1.6109 3.2063
4 32 3 -0.7440 1.2831
4 32 4 -0.7006 0.1406
4 32 5 2.3798 1.0089
5 1 0 2.1353 -1.3522
5 1 1 11.7384 -19.9255
5 1 2 1.9322 1.5168
5 1 3 -7.5737 -46.5643
5 1 4 17.6203 8.3597
5 1 5 -4.8509 -7.1746
5 1 6 2.5466 19.0659
5 1 7 11.1089 26.9910
5 1 8 3.7845 6.8833
5 1 9 13.1719 3.6101
5 1 10 -3.6569 0.2620
5 1 11 -2.8457 -4.0617
5 1 12 1.1594 -5.7406
5 1 13 2.8388 5.6970
5 1 14 1.7163 6.2600
5 1 15 7.1134 -3.4172
5 1 16 0.4799 3.8979
5 1 17 7.0666 1.2245
5 1 18 -2.6259 -3.6248
5 1 19 2.4746 6.4425
5 1 20 6.7957 3.5240
5 1 21 2.4999 2.1900
5 1 22 1.7479 2.6149
5 1 23 2.6268 2.7105
5 1 24 -4.2563 7.7143
5 1 25 3.3084 5.6534
5 1 26 0.0490 2.8416
5 1 27 -0.8550 0.6941
5 1 28 0.1532 -0.1182
5 1 29 1.4180 0.5358
5 1 30 0.2312 -0.6375
5 1 31 1.2793 0.5314
5 1 32 -1.3979 -2.5773
5 1 33 -1.1730 1.6674
5 3 0 -20.9112 6.9327
5 3 1 -6.1503 10.9577
5 3 2 -8.9283 0.1201
5 3 3 7.7111 20.2215
5 3 4 -32.8272 -18.9146
5 3 5 18.8659 -2.1333
5 3 6 4.2663 9.4921
5 3 7 13.8633 4.5073
5 3 8 4.5824 -21.4138
5 3 9 14.5854 -2.2820
5 3 10 -11.2709 4.5386
5 3 11 10.2170 -1.4802
5 3 12 -2.4738 -3.4410
5 3 13 5.1596 1.5729
5 3 14 1.2770 -3.4099
5 3 15 -2.4061 -4.7912
5 3 16 -1.3122 5.8439
5 3 17 0.7965 8.4891
5 3 18 0.3956 5.3805
5 3 19 2.8434 6.5088
5 3 20 1.6658 0.4224
5 3 21 -0.0061 -8.3106
5 3 22 1.3696 0.3181
5 3 23 -4.1468 -2.5955
5 3 24 0.8910 -3.6486
5 3 25 4.1483 -1.4233
5 3 26 -0.0086 -2.5151
5 3 27 0.9319 -2.1961
5 3 28 -3.1557 0.0151
5 3 29 1.1593 0.4369
5 3 30 -0.8387 0.8519
5 3 31 1.8984 -0.6187
5 3 32 0.8189 0.3563
5 3 33 -0.6065 2.0900
5 5 0 -2.6120 16.6513
5 5 1 7.1228 -11.7720
5 5 2 18.9449 23.3903
5 5 3 -8.7371 -8.4010
5 5 4 -14.7114 -29.8025
5 5 5 -12.1755 1.2424
5 5 6 4.2023 7.5747
5 5 7 -6.2230 10.8710
5 5 8 0.4617 -6.9054
5 5 9 5.6265 -7.5774
5 5 10 3.3379 11.8744
5 5 11 -1.1368 2.6216
5 5 12 2.0058 0.8090
5 5 13 -9.8249 15.6168
5 5 14 -7.0624 3.6395
5 5 15 -2.1365 2.2245
5 5 16 -3.7803 -7.4172
5 5 17 -3.3066 -13.2602
5 5 18 1.8653 -1.7213
5 5 19 2.5976 -7.3058
5 5 20 -5.6056 1.7297
5 5 21 7.6084 -2.4393
5 5 22 -4.2855 -4.9231
5 5 23 4.8995 1.3979
5 5 24 -3.8813 -3.0464
5 5 25 1.0897 -6.8928
5 5 26 1.1823 -1.0284
5 5 27 -0.4128 4.0067
5 5 28 4.1188 -6.8287
5 5 29 -2.2707 2.1089
5 5 30 2.1478 -0.1196
5 5 31 -5.7657 -2.3527
5 5 32 -0.2397 1.2467
5 7 0 7.4440 -17.5986
5 7 1 -2.2731 19.5217
5 7 2 6.3496 13.7232
5 7 3 8.7918 21.7670
5 7 4 15.5450 0.5624
5 7 5 7.8086 -5.4795
5 7 6 9.1135 5.2212
5 7 7 -14.9267 -4.7429
5 7 8 -6.5380 -3.3055
5 7 9 -14.6581 -3.7978
5 7 10 5.0914 4.1034
5 7 11 -3.5298 -1.0776
5 7 12 14.2191 4.1713
5 7 13 1.8501 -1.6678
5 7 14 7.6840 11.3198
5 7 15 1.7818 -0.8219
5 7 16 -10.0447 -1.8297
5 7 17 0.3888 3.7981
5 7 18 -6.3995 -4.0051
5 7 19 0.7708 5.4334
5 7 20 -0.9053 0.9302
5 7 21 -1.1695 3.3242
5 7 22 -0.2894 -0.7558
5 7 23 -0.0756 8.8094
5 7 24 -2.3090 -2.3046
5 7 25 -4.0018 2.0359
5 7 26 -0.3569 6.5387
5 7 27 -4.9483 2.1600
5 7 28 0.1144 4.9137
5 7 29 -0.6614 -4.1277
5 7 30 -1.5686 0.4111
5 7 31 1.9532 -1.1729
5 7 32 -0.3111 -0.6822
5 9 0 13.0145 12.6659
5 9 1 3.0622 -12.6910
5 9 2 10.2881 6.6679
5 9 3 -0.8642 -20.7064
5 9 4 10.2634 0.3109
5 9 5 5.5708 3.8685
5 9 6 -13.9063 -3.6510
5 9 7 7.4276 8.5706
5 9 8 -9.8151 0.0897
5 9 9 9.6213 -2.1467
5 9 10 -7.9571 -2.9693
5 9 11 4.4946 -11.4104
5 9 12 1.2675 0.4228
5 9 13 7.8588 -1.8988
5 9 14 3.3952 -5.7219
5 9 15 4.5209 0.1507
5 9 16 -3.8191 -0.7173
5 9 17 -3.1812 6.1632
5 9 18 11.5997 1.4020
5 9 19 -4.2683 -2.7248
5 9 20 3.7385 -2.8508
5 9 21 6.0764 -2.6210
5 9 22 -3.4593 1.9490
5 9 23 1.2325 1.9286
5 9 24 2.3681 0.1437
5 9 25 1.0382 -3.0922
5 9 26 0.2742 1.4590
5 9 27 5.2437 2.3802
5 9 28 0.5468 -0.1744
5 9 29 0.2568 4.1107
5 9 30 -1.0329 -0.2951
5 9 31 0.5018 -0.2013
5 11 0 -11.5492 2.5395
5 11 1 5.7966 5.5435
5 11 2 -19.4091 -14.2654
5 11 3 4.6571 -5.9669
5 11 4 -4.6571 -15.7430
5 11 5 -9.5216 7.8034
5 11 6 3.2918 2.5195
5 11 7 -12.1486 0.4023
5 11 8 11.0642 -0.1440
5 11 9 -8.0500 -2.4225
5 11 10 -1.5248 -10.3454
5 11 11 0.0965 -1.1078
5 11 12 5.5358 0.6422
5 11 13 -2.2171 3.7589
5 11 14 10.5043 -8.1444
5 11 15 -3.0619 -8.6689
5 11 16 2.0948 1.1424
5 11 17 7.6557 2.6709
5 11 18 -0.5634 6.6509
5 11 19 -0.9518 0.6812
5 11 20 0.8336 0.0731
5 11 21 -4.3239 4.5327
5 11 22 -1.5461 -2.9696
5 11 23 -1.8759 -0.7620
5 11 24 -1.4531 -1.9470
5 11 25 -1.4870 -1.9747
5 11 26 -1.0353 1.8881
5 11 27 -3.0162 0.0922
5 11 28 1.4812 -1.5296
5 11 29 0.6268 -0.4175
5 11 30 -3.1176 0.7661
5 11 31 1.9189 2.0398
5 13 0 5.0611 -7.5342
5 13 1 -8.0585 -0.3964
5 13 2 6.3869 -5.2963
5 13 3 -1.2844 -10.1725
5 13 4 2.1647 -4.2960
5 13 5 -2.8363 -1.9527
5 13 6 3.8390 7.6324
5 13 7 19.8405 2.8060
5 13 8 -0.7254 2.6479
5 13 9 9.2013 -3.1564
5 13 10 0.6197 1.4256
5 13 11 8.1887 1.7234
5 13 12 -5.3660 2.8988
5 13 13 4.8746 2.3250
5 13 14 -3.7170 0.1541
5 13 15 0.6850 -0.4370
5 13 16 1.6409 -1.8177
5 13 17 2.3019 5.6105
5 13 18 -3.9223 -7.4517
5 13 19 0.4109 -3.3955
5 13 20 0.6410 -1.5835
5 13 21 2.2071 1.0793
5 13 22 -1.2412 1.5088
5 13 23 -2.6122 0.5782
5 13 24 4.4256 -1.8222
5 13 25 1.6324 -0.0024
5 13 26 3.3682 3.0683
5 13 27 4.6711 0.2267
5 13 28 1.3397 1.4066
5 13 29 1.6309 1.2995
5 13 30 -1.3253 -1.3907
5 15 0 1.5444 -3.2225
5 15 1 -9.0579 -6.7457
5 15 2 0.2247 11.3197
5 15 3 11.8031 -3.6962
5 15 4 -5.3798 4.4684
5 15 5 6.6842 -5.9833
5 15 6 -0.0040 1.7516
5 15 7 2.4583 2.7038
5 15 8 0.3026 -2.6221
5 15 9 -7.8248 -1.1998
5 15 10 -0.2390 2.6518
5 15 11 -8.5751 3.5846
5 15 12 -13.7948 0.2137
5 15 13 -2.8332 -2.5176
5 15 14 -6.5269 -1.9068
5 15 15 -0.9722 -0.1354
5 15 16 -2.6502 3.8113
5 15 17 -7.4414 0.4480
5 15 18 -0.0503 0.9068
5 15 19 -0.6731 -1.8858
5 15 20 4.0788 0.8282
5 15 21 0.6626 -0.8739
5 15 22 0.9536 1.1021
5 15 23 -4.0277 2.0137
5 15 24 1.4778 -2.0621
5 15 25 2.0904 2.3004
5 15 26 -0.7262 -3.8864
5 15 27 0.2065 -2.3941
5 15 28 1.7082 -3.6418
5 15 29 -0.6209 0.5079
5 17 0 -3.1532 1.4121
5 17 1 -1.0727 8.8648
5 17 2 -2.0189 -0.7476
5 17 3 3.3168 13.0831
5 17 4 -2.6657 -7.9854
5 17 5 -8.7006 9.1080
5 17 6 1.8026 5.3890
5 17 7 -5.9156 -0.2187
5 17 8 1.6980 -4.7919
5 17 9 6.0303 -12.1295
5 17 10 3.7851 -4.1906
5 17 11 -2.1359 -0.7164
5 17 12 3.4935 0.0429
5 17 13 -3.0017 2.8109
5 17 14 6.9884 -0.8181
5 17 15 0.8760 -4.5133
5 17 16 2.3378 2.3871
5 17 17 6.6146 -2.8314
5 17 18 1.6041 -1.4577
5 17 19 3.4990 -0.9304
5 17 20 -3.3527 -0.3222
5 17 21 -2.6790 -2.6302
5 17 22 -1.3149 1.0472
5 17 23 4.4674 -2.5496
5 17 24 -0.3338 -0.1214
5 17 25 -0.3722 0.6381
5 17 26 -1.2294 2.4087
5 17 27 -2.6430 2.1106
5 19 0 1.0315 -2.2845
5 19 1 -10.7812 1.0377
5 19 2 5.0718 -3.0005
5 19 3 -0.6767 -2.9221
5 19 4 -2.1577 -1.1311
5 19 5 0.9072 -2.4864
5 19 6 -3.3615 -1.5443
5 19 7 -3.9628 -2.6816
5 19 8 -0.7893 -5.4869
5 19 9 -1.8452 6.3570
5 19 10 -0.3396 1.2758
5 19 11 0.9048 3.4267
5 19 12 1.5144 -2.4799
5 19 13 8.1052 1.4893
5 19 14 1.0890 -0.5798
5 19 15 -0.8060 -0.6177
5 19 16 -1.2810 1.3656
5 19 17 1.4247 5.8110
5 19 18 -0.0062 3.6165
5 19 19 0.5828 2.5780
5 19 20 -0.4954 2.7467
5 19 21 -2.8855 3.1530
5 19 22 1.0403 1.4572
5 19 23 -0.7376 -0.5611
5 19 24 1.9714 -2.9137
5 19 25 0.3464 -1.7483
5 19 26 1.7337 -0.6427
5 21 0 -3.8851 -0.9571
5 21 1 -2.1094 -6.7678
5 21 2 -0.8727 -3.6276
5 21 3 -1.7812 -8.9231
5 21 4 1.8762 -3.8204
5 21 5 -8.2003 -1.6498
5 21 6 0.0033 0.7250
5 21 7 -2.3903 -6.6472
5 21 8 0.2671 1.3910
5 21 9 6.0611 -1.2014
5 21 10 -2.9898 -2.3737
5 21 11 0.3006 -6.2711
5 21 12 -1.4498 -2.6291
5 21 13 -5.7098 2.8058
5 21 14 -0.3544 -2.9069
5 21 15 -3.4583 -2.7762
5 21 16 -0.0623 -6.9451
5 21 17 2.3040 3.2375
5 21 18 -2.1794 -3.5992
5 21 19 0.6487 -1.1383
5 21 20 1.2241 -3.2063
5 21 21 -2.0022 -1.9740
5 21 22 -0.1805 -1.7402
5 21 23 -2.7395 -0.3170
5 21 24 -1.0104 -1.4813
5 23 0 3.5444 1.1926
5 23 1 -2.4976 3.9841
5 23 2 2.5427 1.1855
5 23 3 1.2715 3.4276
5 23 4 -0.7753 5.4798
5 23 5 4.4915 3.5273
5 23 6 1.2056 1.0545
5 23 7 3.4015 3.0674
5 23 8 -2.2783 1.6106
5 23 9 -9.2288 5.6496
5 23 10 -3.1867 4.5269
5 23 11 -4.6170 -5.4186
5 23 12 -3.2297 2.1929
5 23 13 0.9890 2.5337
5 23 14 -1.7573 -1.2471
5 23 15 0.4830 -3.3845
5 23 16 3.6379 1.8504
5 23 17 -3.6919 1.4276
5 23 18 1.0742 0.1983
5 23 19 1.7599 -1.0364
5 23 20 1.0208 2.4190
5 23 21 0.1601 1.0176
5 23 22 -0.4962 1.1993
5 25 0 -2.3338 2.9599
5 25 1 4.1902 -2.2042
5 25 2 -5.3456 0.8306
5 25 3 2.2293 0.0847
5 25 4 -3.5113 1.0005
5 25 5 -4.0801 -1.2473
5 25 6 3.8006 -1.6691
5 25 7 4.2410 -0.2949
5 25 8 -0.4439 1.6101
5 25 9 5.7363 1.4393
5 25 10 6.9227 -2.4198
5 25 11 3.3765 1.4829
5 25 12 1.4046 -2.3163
5 25 13 -3.4486 5.5698
5 25 14 2.2106 -0.4263
5 25 15 2.0115 -1.9054
5 25 16 -0.0407 2.4506
5 25 17 -0.0874 -2.1633
5 25 18 0.2269 -1.3409
5 25 19 1.7855 -0.1680
5 25 20 1.8568 0.2491
5 27 0 4.8085 -2.4124
5 27 1 -4.7643 1.4896
5 27 2 0.0741 3.0004
5 27 3 3.3211 2.1709
5 27 4 -0.0846 2.7786
5 27 5 -1.0114 -0.2781
5 27 6 -3.4982 2.2936
5 27 7 -1.5655 3.4670
5 27 8 -8.7983 2.1128
5 27 9 -2.6157 1.4407
5 27 10 1.0883 -2.2209
5 27 11 -4.6824 -2.0695
5 27 12 -0.6925 5.3728
5 27 13 -1.4360 -1.3657
5 27 14 1.5208 1.3132
5 27 15 1.6598 0.7856
5 27 16 -2.2260 -0.6126
5 27 17 -4.1038 -1.3694
5 29 0 -1.0925 -0.6242
5 29 1 -1.5776 0.8445
5 29 2 -1.7970 -1.6986
5 29 3 -0.4430 -3.2668
5 29 4 2.3389 -2.7107
5 29 5 0.9011 -3.3675
5 29 6 1.4698 -1.9750
5 29 7 -1.2106 0.0272
5 29 8 1.2130 0.7959
5 29 9 2.7133 0.4260
5 29 10 1.4747 0.7581
5 29 11 0.8889 -1.3984
5 29 12 -0.7054 -0.1642
5 29 13 -0.4331 -0.7949
5 31 0 0.5858 -2.2455
5 31 1 -1.4945 0.5053
5 31 2 -0.4442 0.9495
5 31 3 -2.6343 0.6779
5 31 4 -0.8728 0.2851
5 31 5 -1.8078 1.9170
5 31 6 -0.2946 -0.9055
5 31 7 -2.4118 -0.8936
6 0 0 -17.9470 -9.6916
6 0 2 10.8581 -14.4044
6 0 4 24.2644 -19.3474
6 0 6 15.4601 0.8521
6 0 8 21.4019 1.9111
6 0 10 -20.8239 -19.2457
6 0 12 5.9240 -11.1075
6 0 14 -12.0560 -13.1908
6 0 16 -0.3898 -1.2042
6 0 18 -3.7274 -1.6755
6 0 20 -2.1581 -7.6786
6 0 22 -2.7707 -8.8593
6 0 24 0.1757 3.7862
6 0 26 0.4874 -1.0978
6 0 28 -2.1609 -3.3098
6 0 30 1.2281 -1.2188
6 0 32 -5.4252 -0.2040
6 2 0 -4.8107 2.3819
6 2 1 16.0831 1.1958
6 2 2 0.1720 -19.7216
6 2 3 -7.3616 -17.0562
6 2 4 -3.7956 -5.0627
6 2 5 7.8219 -2.7740
6 2 6 -23.0514 15.2735
6 2 7 12.3970 -5.7934
6 2 8 -0.5126 2.5240
6 2 9 0.2021 2.8940
6 2 10 -10.5200 -7.8998
6 2 11 15.3633 11.1861
6 2 12 3.3856 6.0815
6 2 13 -1.9475 2.1952
6 2 14 -2.3818 4.4341
6 2 15 -6.2217 -7.6380
6 2 16 4.9018 -5.7796
6 2 17 3.1921 -5.6175
6 2 18 4.9113 -4.2824
6 2 19 1.4001 -2.8512
6 2 20 4.6741 3.5001
6 2 21 -0.4924 4.6984
6 2 22 1.0835 -1.5743
6 2 23 3.0044 -0.6375
6 2 24 1.0373 -5.8943
6 2 25 5.0437 2.9126
6 2 26 0.9079 2.4348
6 2 27 0.1366 0.6807
6 2 28 -2.9844 2.6133
6 2 29 -3.4384 0.7014
6 2 30 1.1525 -3.1967
6 2 31 -3.1560 2.0548
6 2 32 0.0020 -4.0620
6 4 0 -11.0303 7.7769
6 4 1 -2.0889 5.7246
6 4 2 -3.6445 39.4843
6 4 3 -5.2437 -2.5197
6 4 4 14.5933 1.8948
6 4 5 3.6477 -14.7484
6 4 6 8.5966 -11.6582
6 4 7 -4.8709 -0.1167
6 4 8 4.4124 5.8501
6 4 9 -12.0126 1.3227
6 4 10 1.3919 9.5348
6 4 11 -2.5221 -3.2734
6 4 12 5.9625 -4.5243
6 4 13 -6.7423 -1.9459
6 4 14 3.8613 4.4079
6 4 15 9.9501 -1.7197
6 4 16 -2.2327 1.0057
6 4 17 1.0557 -1.3302
6 4 18 -0.1667 4.6209
6 4 19 -3.3321 2.0063
6 4 20 -3.6697 2.3044
6 4 21 -3.9776 5.1687
6 4 22 1.7628 0.6793
6 4 23 -10.5929 -2.2916
6 4 24 -0.6610 -1.3038
6 4 25 -3.7511 2.2742
6 4 26 -0.9893 3.9518
6 4 27 -0.5864 4.1209
6 4 28 1.9533 -0.3884
6 4 29 -0.6016 0.8332
6 4 30 2.7212 4.6640
6 4 31 0.2505 -0.4321
6 4 32 0.5613 4.5018
6 6 0 3.8161 7.8436
6 6 1 -17.1022 -6.6394
6 6 2 6.7226 -8.9767
6 6 3 -4.1530 15.0677
6 6 4 -10.5703 -9.4606
6 6 5 -14.7169 -3.7643
6 6 6 -16.1695 9.2474
6 6 7 -10.7789 -0.7376
6 6 8 4.3364 -1.0495
6 6 9 5.1690 2.2965
6 6 10 4.5908 0.7529
6 6 11 10.4851 8.0603
6 6 12 1.0494 1.1482
6 6 13 -11.3176 6.1136
6 6 14 5.0654 3.6433
6 6 15 -11.2502 0.7104
6 6 16 -2.7767 -8.9067
6 6 17 -7.5294 -2.4431
6 6 18 -1.9329 -5.4672
6 6 19 -4.3343 -4.4401
6 6 20 4.1504 4.6949
6 6 21 -2.9080 -3.5703
6 6 22 2.7089 6.2683
6 6 23 -0.4832 -5.7774
6 6 24 -2.4648 -2.3757
6 6 25 -0.6398 -5.6959
6 6 26 4.0806 -3.2103
6 6 27 -0.6144 -3.0607
6 6 28 4.3149 -1.1969
6 6 29 3.2916 -3.5867
6 6 30 -1.2820 -1.4529
6 6 31 1.9577 -0.8747
6 8 0 -13.7786 3.9964
6 8 1 1.7750 -6.4928
6 8 2 2.2032 2.0397
6 8 3 5.1020 -8.1820
6 8 4 9.1351 1.3760
6 8 5 11.4922 2.4593
6 8 6 2.9940 -3.1400
6 8 7 7.3965 9.3537
6 8 8 -4.7437 -2.8636
6 8 9 -4.7960 -2.7702
6 8 10 -7.4331 -5.8374
6 8 11 1.8882 -3.6177
6 8 12 7.2483 4.2451
6 8 13 1.5999 -3.2338
6 8 14 0.0353 11.2805
6 8 15 4.3468 -2.4323
6 8 16 -6.8829 9.7967
6 8 17 -0.2923 8.0041
6 8 18 1.4083 8.8283
6 8 19 2.8666 4.0443
6 8 20 -1.7783 3.9477
6 8 21 4.8284 4.8255
6 8 22 -4.4227 -0.9775
6 8 23 5.0067 3.0711
6 8 24 -0.9594 4.8923
6 8 25 3.8293 -0.5727
6 8 26 -6.3115 2.6191
6 8 27 1.7930 1.4928
6 8 28 -1.3171 1.6263
6 8 29 0.2083 1.1376
6 8 30 0.1284 -0.2372
6 8 31 -0.0559 0.0221
6 10 0 16.7576 -3.2531
6 10 1 3.6539 -5.1379
6 10 2 3.4964 -14.3417
6 10 3 1.9600 -1.1524
6 10 4 -9.3673 -6.8464
6 10 5 -3.4993 4.7114
6 10 6 0.7820 7.7055
6 10 7 -3.3302 -3.5354
6 10 8 6.3792 4.3087
6 10 9 3.6062 -3.9086
6 10 10 -3.4816 -11.4133
6 10 11 -1.0820 -3.3190
6 10 12 -4.4050 -2.9636
6 10 13 -5.9797 4.9903
6 10 14 -0.7625 -6.4259
6 10 15 16.3039 -5.6950
6 10 16 1.2617 -2.0466
6 10 17 -1.5037 -6.4381
6 10 18 2.0243 -5.9492
6 10 19 -1.8266 -8.9242
6 10 20 2.6407 -5.5669
6 10 21 -0.2248 -4.4163
6 10 22 4.5918 -4.5937
6 10 23 -0.1680 -0.8392
6 10 24 1.6385 -1.2615
6 10 25 1.0977 1.1340
6 10 26 -2.7691 -0.0995
6 10 27 0.6253 1.7523
6 10 28 1.7172 0.6862
6 10 29 -3.1029 -0.0381
6 10 30 -3.1370 -2.6256
6 12 0 -16.0755 10.4523
6 12 1 -7.9521 -8.7432
6 12 2 -1.0670 22.3831
6 12 3 -9.8688 5.4688
6 12 4 3.7676 5.8099
6 12 5 8.1581 8.5393
6 12 6 -2.5349 -3.1320
6 12 7 -2.4738 6.3224
6 12 8 1.5934 -0.0972
6 12 9 -2.9690 -2.8792
6 12 10 -2.0404 6.4937
6 12 11 0.2104 -6.9056
6 12 12 -2.7155 -1.8779
6 12 13 -9.8976 1.3793
6 12 14 1.5476 -9.4257
6 12 15 8.8700 -4.0100
6 12 16 -5.3116 -4.4873
6 12 17 5.3190 -0.8040
6 12 18 0.4134 3.1288
6 12 19 6.4697 7.7820
6 12 20 -4.9466 7.9459
6 12 21 0.1694 4.8343
6 12 22 -6.9370 -1.0608
6 12 23 2.3338 -1.8882
6 12 24 1.6867 1.0603
6 12 25 -1.8819 -0.3222
6 12 26 2.3172 -0.8507
6 12 27 -1.9294 0.9068
6 12 28 4.0807 -1.0576
6 12 29 -1.0590 -0.4356
6 14 0 -4.3690 -3.4040
6 14 1 -3.2622 -5.4006
6 14 2 -11.1616 1.9088
6 14 3 6.9154 -2.0294
6 14 4 -0.3846 -8.5006
6 14 5 -0.8946 -10.4360
6 14 6 -9.1601 4.7879
6 14 7 -0.9666 -6.3476
6 14 8 0.6584 -5.1866
6 14 9 8.5001 -6.4104
6 14 10 -1.9994 -2.7989
6 14 11 0.4678 5.1469
6 14 12 -7.9824 4.4612
6 14 13 -5.2931 -0.7095
6 14 14 4.6976 3.8652
6 14 15 -3.4928 6.5730
6 14 16 -1.5587 -7.6675
6 14 17 -5.0389 2.6741
6 14 18 9.1590 -3.9864
6 14 19 -3.5606 0.0112
6 14 20 4.8066 -1.6816
6 14 21 -2.1216 1.6466
6 14 22 1.6469 -1.5911
6 14 23 1.4222 3.4676
6 14 24 1.4519 -2.1229
6 14 25 0.6956 0.2503
6 14 26 -0.4673 -1.5811
6 14 27 -0.2667 -2.1500
6 14 28 -0.6644 -0.5620
6 16 0 -5.7484 1.2212
6 16 1 -4.6565 -2.5397
6 16 2 -0.5648 2.6917
6 16 3 -6.3059 9.5870
6 16 4 8.0259 -5.5956
6 16 5 -3.6233 4.6099
6 16 6 -6.2193 -0.2128
6 16 7 1.5508 9.0396
6 16 8 5.6423 -3.9820
6 16 9 -8.3336 7.9326
6 16 10 4.3159 8.4968
6 16 11 -8.6800 9.9191
6 16 12 -0.4303 4.4310
6 16 13 1.7210 2.1287
6 16 14 0.4165 7.6904
6 16 15 -8.7409 2.6278
6 16 16 -7.2521 3.3943
6 16 17 -0.0879 -1.3245
6 16 18 -3.2837 2.4131
6 16 19 -0.5699 -2.4479
6 16 20 -8.9132 -1.7898
6 16 21 -2.8196 -6.6090
6 16 22 0.0858 -2.0251
6 16 23 -2.6098 -5.8532
6 16 24 0.8396 -1.5408
6 16 25 -3.2027 -1.9683
6 16 26 -1.6996 3.9920
6 16 27 -1.4439 -1.4440
6 18 0 11.7214 -0.0575
6 18 1 5.5974 -0.4579
6 18 2 9.7533 4.2951
6 18 3 8.7900 -0.7764
6 18 4 4.2361 4.3803
6 18 5 2.6179 0.6361
6 18 6 0.6634 7.7187
6 18 7 4.7242 -6.7327
6 18 8 3.4264 4.5267
6 18 9 4.0648 -4.0355
6 18 10 2.5559 8.6580
6 18 11 3.2613 -5.8399
6 18 12 -0.6960 -5.5382
6 18 13 5.3795 -0.2487
6 18 14 -4.2138 -2.4422
6 18 15 -3.1130 -3.9873
6 18 16 7.3230 -3.1846
6 18 17 -0.6075 -1.3973
6 18 18 3.9308 0.6837
6 18 19 1.2336 0.9429
6 18 20 -0.9811 1.5852
6 18 21 0.6524 3.3186
6 18 22 -1.3437 1.7041
6 18 23 3.0407 1.5336
6 18 24 -0.0455 2.4573
6 18 25 1.8638 2.0108
6 18 26 0.0931 2.0264
6 20 0 -2.0663 -4.1310
6 20 1 -1.9615 0.3838
6 20 2 -1.3580 0.6252
6 20 3 -1.5450 3.1688
6 20 4 0.2363 -0.1418
6 20 5 -5.5132 4.7247
6 20 6 1.1176 1.0963
6 20 7 1.1252 0.1052
6 20 8 -3.8377 -0.0979
6 20 9 -0.1204 6.5392
6 20 10 -3.2736 -3.2907
6 20 11 3.1539 -0.5605
6 20 12 6.7563 -0.3533
6 20 13 1.6456 3.9711
6 20 14 -0.5321 3.2112
6 20 15 1.3678 -2.8980
6 20 16 -0.9963 4.1745
6 20 17 -2.2446 3.8057
6 20 18 0.6977 3.4351
6 20 19 2.7741 4.3351
6 20 20 4.8818 0.8745
6 20 21 0.4134 0.5751
6 20 22 -0.4325 -1.8716
6 20 23 -0.9348 -0.5049
6 20 24 0.2498 -0.5335
6 22 0 -5.7562 0.1430
6 22 1 0.8752 -3.7891
6 22 2 -6.7137 -4.6103
6 22 3 1.0352 -3.8454
6 22 4 -5.5985 -5.3290
6 22 5 2.0764 -0.1056
6 22 6 -0.9093 -5.2095
6 22 7 1.6856 -0.5066
6 22 8 2.6834 -1.1596
6 22 9 -4.0389 1.8850
6 22 10 -0.4570 -0.7336
6 22 11 1.5884 -3.5952
6 22 12 -2.5065 3.6661
6 22 13 -1.6818 0.9903
6 22 14 -1.0409 -2.6676
6 22 15 3.1611 0.7319
6 22 16 -0.0356 1.1721
6 22 17 -0.9630 -2.7047
6 22 18 -1.1420 -3.0081
6 22 19 2.9318 -3.7440
6 22 20 -2.7538 -0.7901
6 22 21 -1.9333 -1.2039
6 22 22 0.1287 -0.2292
6 24 0 -1.2180 1.3089
6 24 1 -1.0247 0.2221
6 24 2 -1.6609 0.6353
6 24 3 0.2758 0.4780
6 24 4 -1.2081 2.8513
6 24 5 2.1805 -6.2932
6 24 6 -0.5394 0.3516
6 24 7 3.9752 0.0154
6 24 8 -6.5363 -1.2029
6 24 9 4.4163 -0.2909
6 24 10 -1.8392 -3.3568
6 24 11 3.6793 4.1495
6 24 12 1.8310 -2.5738
6 24 13 0.9326 2.5326
6 24 14 3.3988 -2.7803
6 24 15 1.8526 1.0202
6 24 16 -3.9795 -2.4540
6 24 17 -3.8698 0.9418
6 24 18 -0.0500 -2.4014
6 24 19 -1.2081 0.7004
6 24 20 0.7264 2.5328
6 26 0 4.4839 6.1199
6 26 1 -1.5805 -0.8416
6 26 2 6.0622 3.2902
6 26 3 3.3945 6.2181
6 26 4 2.8927 -2.8480
6 26 5 -2.6505 -0.4452
6 26 6 3.5855 -4.4003
6 26 7 -0.7609 4.7337
6 26 8 4.1034 -1.2582
6 26 9 0.7272 -2.1784
6 26 10 6.8001 2.3781
6 26 11 -2.2441 1.5066
6 26 12 0.2454 -0.3921
6 26 13 -2.7033 -1.0840
6 26 14 1.5377 1.7950
6 26 15 -3.5705 -0.2878
6 26 16 -0.3507 3.4363
6 26 17 -0.7225 -0.6776
6 28 0 -0.1345 -2.9303
6 28 1 4.2237 -2.3843
6 28 2 -0.5253 -3.5406
6 28 3 4.6195 2.8660
6 28 4 2.3109 3.3998
6 28 5 -0.9903 0.2321
6 28 6 0.1500 3.2014
6 28 7 -3.8787 2.4191
6 28 8 -1.5660 0.9772
6 28 9 -2.0783 -0.5552
6 28 10 3.3100 1.9464
6 28 11 -1.1687 -1.9532
6 28 12 2.0386 -0.7965
6 28 13 1.5127 -1.0830
6 30 0 0.2732 -5.1509
6 30 1 -2.7574 1.3422
6 30 2 -1.1928 -2.8984
6 30 3 -3.8686 2.3918
6 30 4 1.2015 -1.4328
6 30 5 -1.6953 0.0171
6 30 6 3.4503 -1.1338
6 30 7 -0.2038 -2.4973
7 1 0 -2.9589 5.6170
7 1 1 -11.6298 8.8633
7 1 2 1.4180 3.7849
7 1 3 3.9860 -3.0235
7 1 4 -6.8198 8.1548
7 1 5 24.4910 -8.7618
7 1 6 2.9969 -2.7592
7 1 7 -8.7673 7.3169
7 1 8 -16.1999 -0.0365
7 1 9 -4.3464 9.8124
7 1 10 1.0754 -4.3424
7 1 11 2.2009 -3.5835
7 1 12 3.2622 9.9190
7 1 13 3.8940 -4.9991
7 1 14 -8.9548 -1.0628
7 1 15 -2.2564 3.2159
7 1 16 0.2492 4.1373
7 1 17 2.3256 10.0493
7 1 18 -3.3456 -0.4241
7 1 19 9.1461 -1.3797
7 1 20 -4.8796 11.6691
7 1 21 6.4682 2.9479
7 1 22 -4.6692 0.8628
7 1 23 -0.4206 4.3113
7 1 24 -0.4699 -0.9326
7 1 25 -2.7428 1.4440
7 1 26 -0.0581 2.4448
7 1 27 2.4088 0.1140
7 1 28 -2.6588 -2.0176
7 1 29 -0.5584 7.2788
7 1 30 -1.8218 1.5185
7 1 31 -1.4017 5.2099
7 3 0 -20.4012 -9.0529
7 3 1 16.2325 -2.9464
7 3 2 -7.5096 12.6719
7 3 3 -3.9753 -11.1873
7 3 4 -4.3690 -13.0829
7 3 5 -4.4072 -7.7281
7 3 6 5.2368 -10.8306
7 3 7 -12.1349 -10.4207
7 3 8 11.6968 10.7706
7 3 9 9.4769 -5.9707
7 3 10 5.2861 0.7941
7 3 11 -3.5406 -3.3759
7 3 12 2.5669 2.7692
7 3 13 7.5310 0.7637
7 3 14 2.0706 1.0353
7 3 15 6.1992 -2.6978
7 3 16 1.9436 -2.7151
7 3 17 -4.9857 -4.1118
7 3 18 1.1761 -3.1863
7 3 19 0.9161 -1.1065
7 3 20 1.1389 -2.6203
7 3 21 3.8359 8.0080
7 3 22 3.3895 -2.3989
7 3 23 3.7514 -3.3493
7 3 24 2.0286 -0.5209
7 3 25 -0.0677 -2.7823
7 3 26 0.2784 2.6523
7 3 27 -0.4697 -2.7179
7 3 28 5.2068 -1.2130
7 3 29 -2.5652 -1.7791
7 3 30 4.6749 0.4207
7 3 31 1.0106 -2.1396
7 5 0 -3.9377 -12.3821
7 5 1 5.7836 18.0890
7 5 2 2.7324 -8.6234
7 5 3 -4.1191 15.5024
7 5 4 17.2176 -4.7100
7 5 5 10.1724 9.6969
7 5 6 3.8643 -0.9101
7 5 7 -2.3742 5.1717
7 5 8 -1.2716 -7.3177
7 5 9 -4.3767 -1.1287
7 5 10 0.5323 -5.5884
7 5 11 2.8418 2.5502
7 5 12 7.7756 -4.1955
7 5 13 -2.4407 0.2724
7 5 14 3.8843 -0.3751
7 5 15 -3.1050 0.4963
7 5 16 1.7965 -3.1328
7 5 17 -1.3710 3.0424
7 5 18 0.1791 -0.0393
7 5 19 1.6390 0.2317
7 5 20 2.4261 -2.2189
7 5 21 -4.3778 0.0564
7 5 22 2.7236 -2.3865
7 5 23 -1.3491 3.7772
7 5 24 -2.8280 -6.9441
7 5 25 -0.3583 3.2016
7 5 26 -2.1239 -0.9557
7 5 27 1.6694 0.8801
7 5 28 0.3469 5.2161
7 5 29 1.3402 0.6619
7 5 30 -1.5088 1.1477
7 7 0 7.2395 2.9067
7 7 1 5.4507 -1.1162
7 7 2 2.9149 13.9182
7 7 3 -18.1895 -0.3877
7 7 4 -2.5571 15.6692
7 7 5 -10.9736 1.8823
7 7 6 -6.9403 2.9202
7 7 7 -1.1081 -4.5274
7 7 8 -1.3513 -0.4264
7 7 9 0.8444 -8.0553
7 7 10 -1.6694 -3.7242
7 7 11 5.8269 2.2790
7 7 12 -5.2739 3.1857
7 7 13 0.6092 -3.0615
7 7 14 -7.1325 -0.9337
7 7 15 8.7193 -0.8556
7 7 16 1.8840 -5.3311
7 7 17 7.3097 1.8555
7 7 18 1.1305 5.0271
7 7 19 3.2924 -0.2920
7 7 20 0.1529 0.4264
7 7 21 -2.1194 1.2649
7 7 22 4.6243 2.0077
7 7 23 -0.9699 -0.0450
7 7 24 2.5270 6.4942
7 7 25 -2.8318 -4.3984
7 7 26 -4.0103 -0.9273
7 7 27 0.9208 -1.5175
7 7 28 -4.1995 -1.7310
7 7 29 3.0327 -1.5217
7 7 30 -0.0937 -2.5330
7 9 0 -1.9868 -9.8766
7 9 1 5.7571 -9.4721
7 9 2 -9.1653 -9.7359
7 9 3 12.4257 0.7322
7 9 4 8.2592 -1.4306
7 9 5 13.0666 0.4055
7 9 6 -2.2022 12.4519
7 9 7 -4.0130 -1.5095
7 9 8 -7.0488 11.7273
7 9 9 -5.7848 4.8576
7 9 10 -0.4710 -7.0733
7 9 11 -1.8267 1.9371
7 9 12 2.8241 9.3694
7 9 13 -14.5343 2.6939
7 9 14 4.3250 1.6923
7 9 15 -8.7651 4.9128
7 9 16 -2.1185 -6.3064
7 9 17 -3.1385 -3.6216
7 9 18 -0.7144 5.1164
7 9 19 -2.1644 -3.5070
7 9 20 -1.3669 4.2203
7 9 21 0.3442 -5.2849
7 9 22 0.3547 -0.9781
7 9 23 4.5057 -4.0006
7 9 24 0.4375 -0.7732
7 9 25 3.1115 3.8555
7 9 26 1.0404 -1.4736
7 9 27 -2.1220 3.5117
7 9 28 3.0207 0.1014
7 9 29 -3.1529 -1.4489
7 11 0 -9.4066 -3.6338
7 11 1 -4.9865 -2.1795
7 11 2 -1.4162 -1.2989
7 11 3 -8.1502 -0.9468
7 11 4 2.2951 -10.8210
7 11 5 2.4626 12.0762
7 11 6 -2.9917 -8.9176
7 11 7 -1.8204 0.8025
7 11 8 1.3485 -0.8550
7 11 9 10.4769 0.5131
7 11 10 -3.6440 0.4809
7 11 11 1.2636 -6.2562
7 11 12 -6.8276 3.2852
7 11 13 -3.3709 -7.5243
7 11 14 -1.1286 5.3143
7 11 15 8.4254 0.3607
7 11 16 0.4643 1.0663
7 11 17 0.8988 1.3996
7 11 18 -1.9826 -0.9010
7 11 19 -4.0578 3.1895
7 11 20 -8.3567 -4.7135
7 11 21 -0.2010 0.5044
7 11 22 -3.0647 0.7681
7 11 23 -3.2141 1.2682
7 11 24 -0.2293 0.0850
7 11 25 -0.3214 -0.2400
7 11 26 0.4131 0.3068
7 11 27 0.2585 -1.6265
7 11 28 1.9761 2.9430
7 13 0 0.1563 1.8629
7 13 1 0.8353 1.1596
7 13 2 -2.3049 7.1134
7 13 3 4.7774 2.6410
7 13 4 10.2915 -0.7468
7 13 5 5.6467 -5.2694
7 13 6 5.0459 1.6896
7 13 7 1.0380 -7.8925
7 13 8 7.4568 0.0173
7 13 9 7.8665 5.6530
7 13 10 -2.2165 -0.2803
7 13 11 -2.1384 7.9115
7 13 12 2.9406 -6.7631
7 13 13 3.6079 1.5364
7 13 14 -4.1690 -1.0937
7 13 15 -1.8755 -2.7238
7 13 16 -1.6486 -4.9702
7 13 17 0.9528 -3.2657
7 13 18 7.1302 3.1017
7 13 19 -2.3575 1.0951
7 13 20 5.9690 -8.1341
7 13 21 -0.7544 -0.5625
7 13 22 3.4029 -5.6768
7 13 23 4.4004 -3.1523
7 13 24 1.9198 -0.6387
7 13 25 3.2528 -0.8462
7 13 26 -3.4648 0.4850
7 13 27 1.4119 0.6182
7 13 28 -2.1779 0.7546
7 15 0 11.3539 -4.7938
7 15 1 -1.8264 -6.9452
7 15 2 -0.3102 2.8469
7 15 3 -7.1099 -1.1132
7 15 4 -0.9228 2.7091
7 15 5 -7.0593 2.3447
7 15 6 -7.9835 -4.9599
7 15 7 -6.3396 1.2503
7 15 8 7.4088 -2.9038
7 15 9 6.7798 -1.0506
7 15 10 1.2231 4.5480
7 15 11 3.8476 0.1527
7 15 12 8.4045 3.0337
7 15 13 3.1658 4.0296
7 15 14 -0.6478 4.8936
7 15 15 2.8013 4.6054
7 15 16 -1.1180 -0.2457
7 15 17 11.2794 2.5012
7 15 18 -1.0698 9.4937
7 15 19 2.1916 3.7772
7 15 20 -2.8604 3.9783
7 15 21 -1.1462 6.4912
7 15 22 -2.3665 3.8584
7 15 23 -3.1468 3.4243
7 15 24 -2.1939 0.0154
7 15 25 -3.3895 0.6906
7 15 26 -0.7902 0.3762
7 17 0 1.1655 3.9261
7 17 1 -2.0503 -2.6918
7 17 2 -2.6789 -0.2287
7 17 3 -5.6084 2.4642
7 17 4 4.1721 -2.5988
7 17 5 -2.9051 -2.6557
7 17 6 2.5755 1.0087
7 17 7 -5.9278 -4.4226
7 17 8 2.3284 3.5121
7 17 9 -7.1452 -3.7917
7 17 10 -3.6055 -4.1153
7 17 11 2.0221 -8.5768
7 17 12 6.4538 -4.2046
7 17 13 -1.4632 -6.4111
7 17 14 3.1378 -1.8775
7 17 15 -6.7960 -3.8383
7 17 16 1.1731 -3.6865
7 17 17 -4.5528 0.2310
7 17 18 -0.0739 1.4877
7 17 19 -3.3762 -5.2141
7 17 20 3.0363 -1.4210
7 17 21 -1.2039 -9.2859
7 17 22 1.4398 0.6057
7 17 23 1.9780 -0.8060
7 17 24 -1.2361 -0.3748
7 17 25 1.5685 1.3444
7 19 0 -3.0358 -2.1218
7 19 1 3.6839 -0.8234
7 19 2 4.7787 -0.4708
7 19 3 4.5630 -1.8253
7 19 4 0.2663 -3.5781
7 19 5 1.0094 -0.4258
7 19 6 -3.4790 -0.0466
7 19 7 7.2553 2.4145
7 19 8 -1.7234 -0.2396
7 19 9 -4.8547 0.4860
7 19 10 -5.0226 -1.9131
7 19 11 -3.8717 5.8800
7 19 12 -5.4538 1.4821
7 19 13 2.4452 3.1625
7 19 14 -3.1692 -0.4223
7 19 15 2.1908 -0.3656
7 19 16 -4.4550 -0.3166
7 19 17 0.9143 3.8522
7 19 18 -2.6086 0.0907
7 19 19 0.3655 1.0320
7 19 20 -0.1969 -1.4270
7 19 21 -0.7637 0.1594
7 19 22 -2.1740 -0.1579
7 19 23 1.8873 2.3106
7 21 0 -3.2621 0.4976
7 21 1 -1.3143 0.6367
7 21 2 -0.7374 2.2609
7 21 3 -0.4916 -0.4185
7 21 4 -1.6664 1.4102
7 21 5 0.9183 -2.3326
7 21 6 -2.3463 2.5194
7 21 7 5.5457 -2.2554
7 21 8 -1.4334 0.1659
7 21 9 -1.5980 -3.0996
7 21 10 3.3999 0.3396
7 21 11 2.8386 -1.4767
7 21 12 4.7049 -1.6714
7 21 13 7.0718 -0.9332
7 21 14 7.3359 -6.7446
7 21 15 -0.0569 -0.1197
7 21 16 3.0189 0.9026
7 21 17 0.2408 -0.8110
7 21 18 1.9960 0.4991
7 21 19 2.8902 3.3545
7 21 20 -1.3377 -1.0233
7 21 21 1.9678 0.9781
7 21 22 1.6275 0.1207
7 23 0 1.5665 -0.7131
7 23 1 6.3562 0.2652
7 23 2 3.9529 1.3064
7 23 3 0.2077 -2.0688
7 23 4 0.0715 1.1576
7 23 5 1.8839 0.3141
7 23 6 1.2012 4.3502
7 23 7 1.5249 1.7807
7 23 8 -1.8035 1.7783
7 23 9 1.1249 2.6773
7 23 10 -3.6975 4.3059
7 23 11 -2.5203 -1.7198
7 23 12 -7.4027 5.2265
7 23 13 -2.0028 -2.7510
7 23 14 -5.2618 -0.6947
7 23 15 -2.9733 -0.3644
7 23 16 -3.1055 -1.2482
7 23 17 -0.9629 -2.8865
7 23 18 1.7721 0.6700
7 23 19 -1.0816 1.6902
7 25 0 -2.6262 -0.6925
7 25 1 -2.4255 -2.7743
7 25 2 0.4605 -0.2828
7 25 3 -5.6160 0.5624
7 25 4 -3.1104 -3.1225
7 25 5 -5.9061 -2.5051
7 25 6 -0.4495 -5.0381
7 25 7 -6.4193 -2.0992
7 25 8 -1.7011 -4.2688
7 25 9 0.7247 0.0186
7 25 10 0.4024 0.3304
7 25 11 -0.3096 1.3910
7 25 12 1.2060 -1.3524
7 25 13 1.6484 -0.7764
7 25 14 1.5946 0.3971
7 25 15 -0.6734 0.8028
7 25 16 0.7947 -0.9366
7 25 17 2.0593 -0.3347
7 27 0 0.9889 -0.5135
7 27 1 2.0028 -1.1112
7 27 2 -0.3730 -0.0573
7 27 3 -0.9261 3.7268
7 27 4 -1.0340 2.7610
7 27 5 3.2089 -0.5600
7 27 6 -1.1906 0.0298
7 27 7 -0.3723 -0.9644
7 27 8 0.1725 -2.1377
7 27 9 3.1199 -1.5593
7 27 10 2.9496 -1.6132
7 27 11 -0.4609 -1.3246
7 27 12 0.9828 -1.7789
7 27 13 -0.8201 0.5059
7 29 0 -1.6955 -2.3566
7 29 1 -0.1723 -0.0209
7 29 2 0.0011 -0.9820
7 29 3 -2.2210 1.2774
7 29 4 2.7343 1.9193
7 29 5 3.4778 0.7491
7 29 6 1.0985 0.3343
7 29 7 1.0836 -0.6427
7 29 8 -1.7943 1.2807
8 0 0 23.4682 -25.5312
8 0 2 1.9819 -6.0689
8 0 4 14.6447 -8.1691
8 0 6 -3.1542 11.5566
8 0 8 -5.8540 14.0138
8 0 10 -11.8759 7.8215
8 0 12 -3.4394 1.5343
8 0 14 6.8435 -9.8868
8 0 16 -10.1923 -4.7840
8 0 18 -1.4556 -5.7265
8 0 20 -1.5717 2.7695
8 0 22 -0.0396 -0.5747
8 0 24 -1.3895 -4.7438
8 0 26 -1.3020 -5.9037
8 0 28 -0.5480 3.0657
8 2 0 -8.8291 7.5268
8 2 1 -12.0712 6.8707
8 2 2 -14.6106 10.7095
8 2 3 5.8295 -9.8489
8 2 4 15.0609 -6.8015
8 2 5 -9.7277 0.9642
8 2 6 2.2129 1.7455
8 2 7 4.1214 -11.7144
8 2 8 -3.6449 -7.3895
8 2 9 8.3377 -0.2820
8 2 10 6.9787 -3.2433
8 2 11 -2.9365 -7.8738
8 2 12 3.4442 -0.4454
8 2 13 -2.8248 -8.0967
8 2 14 6.1555 -3.5437
8 2 15 -4.4321 -15.2655
8 2 16 2.6096 1.3844
8 2 17 -2.6153 0.6005
8 2 18 10.0839 0.3549
8 2 19 1.7815 -5.4330
8 2 20 2.5950 -0.7126
8 2 21 -0.2740 0.3843
8 2 22 -1.3398 1.2895
8 2 23 0.2013 2.1442
8 2 24 -0.4311 2.5826
8 2 25 -3.6555 0.5298
8 2 26 -0.6056 0.1670
8 2 27 1.3849 4.6590
8 2 28 -0.3811 -0.7609
8 2 29 1.6869 3.1572
8 4 0 6.2663 -8.1860
8 4 1 -12.4194 8.6988
8 4 2 0.5696 -3.0466
8 4 3 -5.5064 -7.6211
8 4 4 -15.4266 6.7380
8 4 5 -3.9901 2.4125
8 4 6 -5.0432 1.2554
8 4 7 -3.3202 0.8772
8 4 8 -11.0187 -10.1824
8 4 9 -4.1058 16.7973
8 4 10 -7.7607 2.1681
8 4 11 -4.7538 3.5199
8 4 12 -8.5429 7.2460
8 4 13 -8.0830 10.9747
8 4 14 -7.1222 2.2254
8 4 15 -0.5322 -1.5697
8 4 16 -3.8250 -1.2079
8 4 17 -2.5525 5.9196
8 4 18 -5.2476 4.7929
8 4 19 0.9086 1.1281
8 4 20 -4.0921 0.4892
8 4 21 -0.8457 1.1952
8 4 22 4.3821 0.5975
8 4 23 3.6532 3.1085
8 4 24 1.6649 -1.8464
8 4 25 -0.3127 -0.7816
8 4 26 -1.0377 -0.9103
8 4 27 -2.8394 -0.8452
8 4 28 2.1683 -1.1810
8 4 29 -0.5913 -2.0693
8 6 0 -3.9025 -3.7973
8 6 1 1.5217 -11.6072
8 6 2 -2.2649 4.6334
8 6 3 8.0496 -7.2630
8 6 4 4.0476 9.8290
8 6 5 4.1998 9.4107
8 6 6 8.1674 -0.8249
8 6 7 -0.3144 6.9033
8 6 8 0.4754 -3.3421
8 6 9 6.2862 0.6796
8 6 10 10.1265 -3.3301
8 6 11 10.1729 -3.6519
8 6 12 7.0835 -1.5807
8 6 13 2.2090 5.1869
8 6 14 -7.1897 -3.2643
8 6 15 2.2966 0.4146
8 6 16 3.9630 -0.3219
8 6 17 -1.6938 3.0894
8 6 18 2.7763 -0.5485
8 6 19 4.7187 -4.1394
8 6 20 -3.8458 -1.6072
8 6 21 -2.9210 -2.9927
8 6 22 -3.1067 -1.6641
8 6 23 -1.2753 0.5032
8 6 24 0.7814 1.1829
8 6 25 0.2433 -2.4077
8 6 26 -0.0736 3.3553
8 6 27 -0.2325 -2.2535
8 6 28 -3.0382 0.2018
8 6 29 0.2848 -0.2112
8 8 0 7.2408 -0.8997
8 8 1 9.9271 11.7742
8 8 2 -0.0491 -5.7049
8 8 3 -2.1496 -2.7679
8 8 4 2.8522 2.4899
8 8 5 3.2271 5.3550
8 8 6 1.3606 -0.7902
8 8 7 2.7972 -1.4274
8 8 8 11.3004 -0.0004
8 8 9 -1.1625 -5.4780
8 8 10 6.3453 -7.8264
8 8 11 1.0221 -0.7054
8 8 12 -4.9591 1.0330
8 8 13 -5.0273 -1.5202
8 8 14 4.9884 -1.3664
8 8 15 2.8713 -3.3331
8 8 16 15.1172 -0.4317
8 8 17 1.8995 -0.4371
8 8 18 -1.6520 -0.5096
8 8 19 -1.7870 -6.8577
8 8 20 1.4154 1.2694
8 8 21 -1.6112 -0.4195
8 8 22 0.7509 -1.7728
8 8 23 2.8137 -0.7821
8 8 24 -0.6421 0.4812
8 8 25 1.3049 0.1361
8 8 26 1.2544 -1.2386
8 8 27 0.1584 0.0590
8 8 28 -0.3810 1.1239
8 10 0 -4.6194 -5.0541
8 10 1 7.4975 -6.3786
8 10 2 -6.5298 0.2742
8 10 3 -7.7366 -8.8230
8 10 4 7.4176 3.8168
8 10 5 -5.0744 3.9761
8 10 6 -6.5646 -5.5851
8 10 7 0.6326 -8.4516
8 10 8 -4.9661 1.8523
8 10 9 -3.6599 7.3024
8 10 10 -2.2551 1.2692
8 10 11 -2.0112 -5.0683
8 10 12 0.0798 4.3277
8 10 13 -7.8453 -2.0850
8 10 14 -0.9207 0.5309
8 10 15 -2.2809 2.6146
8 10 16 -5.6213 0.9845
8 10 17 1.1075 2.7792
8 10 18 -6.4732 1.3923
8 10 19 2.5267 3.1279
8 10 20 2.5503 -0.1631
8 10 21 -0.8508 5.8764
8 10 22 2.9814 -0.1234
8 10 23 0.4824 3.2432
8 10 24 2.2705 0.5212
8 10 25 -0.9732 5.4141
8 10 26 -1.7111 -0.7915
8 10 27 -2.8974 1.8576
8 12 0 1.4559 9.3171
8 12 1 1.4702 4.5840
8 12 2 -10.3425 3.0425
8 12 3 3.2205 -0.6784
8 12 4 -0.1808 7.2754
8 12 5 3.0479 0.5784
8 12 6 -5.8771 8.4466
8 12 7 2.5246 -5.7944
8 12 8 0.5442 4.0264
8 12 9 -0.1594 12.6799
8 12 10 -4.9108 1.3148
8 12 11 -1.8469 2.5051
8 12 12 -5.4950 4.2069
8 12 13 -2.1827 0.0443
8 12 14 -1.5745 -4.2281
8 12 15 2.8926 -2.3816
8 12 16 0.8872 -2.9396
8 12 17 0.9371 3.9627
8 12 18 -1.8785 0.5082
8 12 19 -4.5055 -2.3799
8 12 20 -0.3160 -3.8125
8 12 21 -6.1108 -6.0746
8 12 22 2.3794 1.6718
8 12 23 -2.2065 -3.8930
8 12 24 1.9736 -3.3032
8 12 25 1.3481 -1.8822
8 12 26 0.5576 -0.9512
8 12 27 0.5995 0.2301
8 14 0 6.8070 -2.7653
8 14 1 -3.0432 -2.4421
8 14 2 0.8104 -4.6490
8 14 3 1.3156 -1.3026
8 14 4 6.4274 -8.2524
8 14 5 2.4183 -0.0386
8 14 6 -1.5649 -8.9548
8 14 7 -0.7401 -5.0961
8 14 8 -0.1695 2.3923
8 14 9 -6.4533 -4.1075
8 14 10 4.8733 -1.5473
8 14 11 -4.3048 -8.5774
8 14 12 4.7606 -1.2802
8 14 13 0.3918 -3.3319
8 14 14 -2.8050 0.6179
8 14 15 -6.0679 -4.0355
8 14 16 -1.8647 0.6412
8 14 17 -0.4263 -2.2844
8 14 18 -4.4372 6.3875
8 14 19 3.4719 -2.5420
8 14 20 -3.4397 0.7346
8 14 21 6.2089 0.8100
8 14 22 -4.6078 3.2866
8 14 23 -0.0079 -1.5444
8 14 24 -2.7886 0.0554
8 14 25 -1.8290 0.1717
8 14 26 -2.4667 0.7205
8 16 0 -0.4865 2.0958
8 16 1 5.8408 4.6672
8 16 2 -7.7854 -6.0941
8 16 3 -3.9001 1.2923
8 16 4 -2.3708 -4.0219
8 16 5 -5.4227 3.7279
8 16 6 3.4071 -5.4244
8 16 7 2.4406 6.5119
8 16 8 3.5607 -2.5329
8 16 9 8.4803 4.8451
8 16 10 2.4531 5.6464
8 16 11 1.8252 2.7206
8 16 12 2.9455 7.7391
8 16 13 6.3505 6.6876
8 16 14 4.3149 3.1220
8 16 15 3.1762 3.5996
8 16 16 8.2413 0.5991
8 16 17 0.8130 4.5408
8 16 18 1.3201 0.7681
8 16 19 -1.2875 -0.0619
8 16 20 3.7811 -1.8291
8 16 21 0.1458 1.4580
8 16 22 2.6050 1.7635
8 16 23 1.5013 1.8048
8 16 24 3.3702 0.7619
8 18 0 -2.8071 5.0148
8 18 1 4.9872 -1.3790
8 18 2 2.8110 6.8403
8 18 3 4.4297 -2.4668
8 18 4 -1.2735 3.6364
8 18 5 -1.9298 -1.6648
8 18 6 -1.3672 3.7524
8 18 7 -0.4584 0.6504
8 18 8 -5.6377 -3.4773
8 18 9 3.1455 0.0602
8 18 10 -10.6816 -2.1388
8 18 11 0.5121 -1.0155
8 18 12 -0.2819 -3.6524
8 18 13 3.7609 -1.9220
8 18 14 -3.5065 -7.7213
8 18 15 -2.0786 -6.3196
8 18 16 -6.2605 -5.1530
8 18 17 -0.6422 0.9864
8 18 18 -3.2678 -2.2214
8 18 19 1.2281 1.4392
8 18 20 1.8662 0.4167
8 18 21 -1.9274 1.8534
8 18 22 0.3379 -0.9041
8 18 23 -0.6080 2.0587
8 20 0 1.2700 -0.4749
8 20 1 0.7443 3.0558
8 20 2 0.3415 -2.9374
8 20 3 1.2625 -1.2272
8 20 4 2.8254 -1.3205
8 20 5 -3.4318 1.7363
8 20 6 2.7130 1.6404
8 20 7 -2.0285 1.9569
8 20 8 4.5004 1.1011
8 20 9 -1.4402 3.1092
8 20 10 0.7589 1.9191
8 20 11 -4.5977 3.8970
8 20 12 -1.3606 2.3604
8 20 13 -4.3629 5.4752
8 20 14 1.9673 3.0286
8 20 15 -2.6871 2.3567
8 20 16 0.8668 0.8335
8 20 17 1.3514 1.1350
8 20 18 -1.1457 0.2534
8 20 19 -1.4086 -1.1381
8 20 20 2.4215 0.0010
8 20 21 1.0553 -1.5572
8 22 0 1.1632 -0.1162
8 22 1 0.9847 0.6089
8 22 2 -5.4199 -0.2711
8 22 3 -0.5428 3.7368
8 22 4 -6.2367 0.9296
8 22 5 -3.4987 0.1626
8 22 6 -1.6196 -0.6882
8 22 7 -1.3746 -5.0353
8 22 8 1.2442 -0.0203
8 22 9 0.6632 -3.8493
8 22 10 2.3270 2.0402
8 22 11 0.4986 -5.0689
8 22 12 -0.1264 0.1750
8 22 13 0.2216 -0.7553
8 22 14 0.3302 2.1228
8 22 15 -0.2094 -6.3619
8 22 16 -0.8474 -0.9464
8 22 17 1.0287 -1.2576
8 22 18 -0.8432 0.4934
8 22 19 -2.6788 0.5432
8 24 0 1.2913 -1.1420
8 24 1 -0.8718 3.5736
8 24 2 7.1252 -0.0947
8 24 3 0.0058 -1.1996
8 24 4 5.2626 2.0792
8 24 5 2.6953 0.0483
8 24 6 2.5531 2.1877
8 24 7 1.9610 2.6890
8 24 8 4.1342 -6.7178
8 24 9 4.7745 2.9253
8 24 10 5.8521 -3.1195
8 24 11 3.8117 0.3695
8 24 12 1.7111 0.2786
8 24 13 2.1652 7.4032
8 24 14 -0.0835 1.7799
8 24 15 -1.8039 2.0394
8 24 16 2.1091 1.9090
8 26 0 0.8908 0.8337
8 26 1 2.8205 2.2145
8 26 2 -3.4105 -0.9386
8 26 3 1.3897 2.9406
8 26 4 -0.6108 -0.4052
8 26 5 0.3440 0.3343
8 26 6 -0.4875 2.3336
8 26 7 -2.5442 -0.2242
8 26 8 -2.5794 1.1842
8 26 9 -3.6886 -0.2093
8 26 10 -2.8778 1.6674
8 26 11 -4.9341 -3.3153
8 26 12 -0.9607 3.2221
8 28 0 2.7106 -0.9209
8 28 1 -1.3717 -0.3831
8 28 2 0.8755 -1.8651
8 28 3 -2.8424 -1.8904
8 28 4 1.3380 0.5336
8 28 5 -0.5168 0.1107
8 28 6 1.1956 -1.3052
8 28 7 -1.0656 -0.9537
9 1 0 -6.1276 8.1929
9 1 1 6.6482 -0.7369
9 1 2 -7.7242 -12.9626
9 1 3 -9.2547 6.6660
9 1 4 -0.1869 6.7030
9 1 5 -2.0255 4.2963
9 1 6 -3.5136 -2.7746
9 1 7 11.5480 0.6998
9 1 8 6.1520 8.2277
9 1 9 -0.1710 3.0978
9 1 10 -1.5032 6.2217
9 1 11 -1.6998 0.1911
9 1 12 -5.4974 3.8735
9 1 13 -3.7009 1.9382
9 1 14 -4.4662 1.2718
9 1 15 5.4101 -6.3092
9 1 16 -5.6594 -0.0698
9 1 17 -2.7552 -0.9629
9 1 18 0.0493 3.1711
9 1 19 -2.2401 1.8840
9 1 20 -0.2941 -1.5322
9 1 21 3.4503 2.3379
9 1 22 1.2942 2.6334
9 1 23 2.7113 -0.2192
9 1 24 -1.3822 0.0204
9 1 25 0.5071 3.8857
9 1 26 -3.3758 -0.3475
9 1 27 1.7194 4.3507
9 1 28 -1.8293 0.5775
9 3 0 8.6305 2.7202
9 3 1 0.3839 3.6128
9 3 2 -0.2284 3.4015
9 3 3 1.2486 11.4242
9 3 4 0.1798 4.2171
9 3 5 0.8630 0.8222
9 3 6 -0.6664 -1.4804
9 3 7 2.7111 -6.7427
9 3 8 7.4048 0.5847
9 3 9 -4.0882 -0.5215
9 3 10 8.3361 -7.1997
9 3 11 11.5947 -1.3835
9 3 12 -2.7584 -2.7298
9 3 13 -13.5675 11.4183
9 3 14 4.5422 -2.9283
9 3 15 -5.8358 7.1887
9 3 16 2.9456 -10.5402
9 3 17 -2.6199 1.5177
9 3 18 2.8581 0.0284
9 3 19 3.0316 -3.7709
9 3 20 -0.1708 -3.0339
9 3 21 -2.3036 -1.7122
9 3 22 -0.7206 2.1352
9 3 23 0.2928 -0.4995
9 3 24 3.3690 2.0108
9 3 25 1.8128 3.2856
9 3 26 3.4884 -1.0351
9 3 27 -0.4722 -1.5118
9 3 28 1.8463 -0.7616
9 5 0 1.3187 -3.8762
9 5 1 7.2659 -12.7350
9 5 2 -0.8472 -5.4355
9 5 3 -1.9828 2.7170
9 5 4 -2.6796 -1.4035
9 5 5 -8.3767 3.2854
9 5 6 2.1075 4.3977
9 5 7 4.6544 -3.0845
9 5 8 -3.6394 -9.9690
9 5 9 5.5886 -5.7970
9 5 10 -1.2982 -4.1774
9 5 11 7.9522 2.8916
9 5 12 -2.6897 6.8256
9 5 13 -7.9320 -0.6979
9 5 14 3.4740 7.5986
9 5 15 13.5491 -1.6167
9 5 16 -0.0498 7.2897
9 5 17 -0.0594 -0.1148
9 5 18 -0.7549 1.2427
9 5 19 -0.5674 0.7209
9 5 20 -0.7134 -0.8655
9 5 21 2.0156 -2.9632
9 5 22 1.8668 1.5235
9 5 23 3.9571 -2.2059
9 5 24 2.3087 0.3236
9 5 25 1.7659 -2.0567
9 5 26 -1.8350 0.4266
9 5 27 -0.9525 -1.2441
9 7 0 8.0034 -7.0661
9 7 1 -1.5941 5.8928
9 7 2 4.6666 -6.3532
9 7 3 2.5203 -0.2297
9 7 4 -3.7311 7.3367
9 7 5 2.3764 -5.5210
9 7 6 3.5720 4.3978
9 7 7 1.4290 3.2854
9 7 8 -4.7711 -1.5659
9 7 9 -4.9662 0.4663
9 7 10 -5.1416 0.1976
9 7 11 0.7842 -5.1143
9 7 12 -2.6204 -0.9018
9 7 13 -0.3098 -5.0520
9 7 14 0.4886 -5.9215
9 7 15 5.0830 4.8264
9 7 16 1.8033 -0.7118
9 7 17 -7.5356 -1.3150
9 7 18 1.5413 -2.2135
9 7 19 -2.0204 0.1676
9 7 20 -2.3624 0.1966
9 7 21 -2.4961 -2.6517
9 7 22 -1.3449 -5.4203
9 7 23 -0.5598 0.6920
9 7 24 0.0186 -1.0287
9 7 25 -0.4960 1.0980
9 7 26 0.9961 1.6049
9 7 27 1.1482 0.7051
9 9 0 -8.0827 1.5467
9 9 1 2.7579 5.3332
9 9 2 -9.1208 -3.9564
9 9 3 2.1887 -6.8543
9 9 4 2.1480 -2.3996
9 9 5 1.0913 4.0713
9 9 6 -3.7222 -12.4101
9 9 7 -1.5319 -1.5910
9 9 8 1.1561 -2.6529
9 9 9 -4.7234 5.1450
9 9 10 0.5507 -1.3719
9 9 11 -1.8582 5.7290
9 9 12 -5.1125 1.2229
9 9 13 -1.3033 -5.1917
9 9 14 4.5107 -1.5101
9 9 15 0.5972 -0.7263
9 9 16 -1.4717 0.6957
9 9 17 -1.3563 1.0909
9 9 18 -9.6234 1.0509
9 9 19 -0.2855 0.0480
9 9 20 -4.0117 0.7582
9 9 21 -0.3033 3.9676
9 9 22 -2.5255 1.3135
9 9 23 -0.5051 1.6258
9 9 24 -0.7842 -1.3593
9 9 25 -3.3856 -1.0938
9 9 26 -0.5246 -3.0339
9 11 0 -0.8336 1.6550
9 11 1 -2.7203 5.1246
9 11 2 4.4094 5.9584
9 11 3 -0.7807 -4.6328
9 11 4 10.5261 5.1695
9 11 5 -6.9251 -0.3247
9 11 6 -1.2445 0.2919
9 11 7 0.7148 -3.5099
9 11 8 3.9297 8.3010
9 11 9 0.7769 6.0380
9 11 10 2.3665 7.9855
9 11 11 9.6720 3.5053
9 11 12 1.3688 4.6182
9 11 13 5.7330 -0.6970
9 11 14 0.5899 2.4662
9 11 15 -3.1775 4.4690
9 11 16 4.9940 -0.4841
9 11 17 1.8062 9.2763
9 11 18 5.6954 4.4719
9 11 19 3.2580 1.5086
9 11 20 7.7845 1.1272
9 11 21 3.1534 2.3705
9 11 22 1.7376 -0.1154
9 11 23 3.3272 -1.5895
9 11 24 1.6633 -0.0585
9 11 25 -1.7623 -0.7703
9 13 0 3.7898 -0.2362
9 13 1 -5.7912 2.0776
9 13 2 2.6907 -5.2836
9 13 3 -2.5133 -5.9415
9 13 4 4.5873 -1.1718
9 13 5 -5.5324 2.3635
9 13 6 3.6337 -2.1480
9 13 7 3.3177 0.5346
9 13 8 3.7919 -3.4526
9 13 9 1.7681 3.5316
9 13 10 2.8399 -3.6463
9 13 11 0.4734 0.7173
9 13 12 6.7866 -4.8738
9 13 13 -6.5425 1.9867
9 13 14 1.5990 6.0375
9 13 15 -0.8218 -6.1385
9 13 16 1.0647 -0.8637
9 13 17 0.3490 -6.5838
9 13 18 -9.0188 -3.8701
9 13 19 -1.2381 -5.4771
9 13 20 -2.0022 -0.6899
9 13 21 -2.1241 -2.9621
9 13 22 -1.5189 1.0245
9 13 23 1.0992 -0.6413
9 13 24 -2.1865 0.2924
9 15 0 -1.4399 4.9350
9 15 1 6.8538 2.6451
9 15 2 -3.8112 0.4537
9 15 3 3.2145 2.2670
9 15 4 -12.4765 5.5273
9 15 5 2.1986 -0.6072
9 15 6 -8.8708 0.2273
9 15 7 1.1166 -3.4910
9 15 8 0.0573 -0.4734
9 15 9 -8.9770 2.8044
9 15 10 -3.7087 -0.6022
9 15 11 0.0761 -4.7868
9 15 12 -4.5071 -5.0252
9 15 13 1.4224 1.3760
9 15 14 0.3668 -3.5048
9 15 15 0.0966 0.3926
9 15 16 4.3063 -2.5411
9 15 17 -3.3191 2.7903
9 15 18 1.3384 -1.0119
9 15 19 0.2298 5.1763
9 15 20 2.5627 1.2397
9 15 21 -1.7219 0.2484
9 15 22 1.5981 3.3028
9 15 23 -2.2376 1.5729
9 17 0 -2.4580 0.4936
9 17 1 -0.9099 1.8244
9 17 2 11.1553 -5.1986
9 17 3 -1.1974 0.5739
9 17 4 4.3386 0.7917
9 17 5 -4.9017 -0.3222
9 17 6 -0.8899 -0.0350
9 17 7 0.9398 -8.2411
9 17 8 4.5189 -1.0246
9 17 9 4.3696 -6.7587
9 17 10 6.2834 0.0880
9 17 11 2.8893 -5.2516
9 17 12 5.0804 3.9037
9 17 13 3.6846 -1.0258
9 17 14 0.4510 4.8920
9 17 15 6.0959 -4.5403
9 17 16 -1.4148 4.1581
9 17 17 1.2294 0.0550
9 17 18 -0.2988 1.3813
9 17 19 0.8082 2.0728
9 17 20 -1.8715 0.0742
9 17 21 1.0989 -0.3700
9 17 22 -0.1103 0.0854
9 19 0 -2.9129 -3.9095
9 19 1 -0.0598 -4.0290
9 19 2 0.7177 0.6874
9 19 3 0.9542 -1.9464
9 19 4 -1.2936 3.3334
9 19 5 1.1442 -1.6872
9 19 6 -2.2783 -0.5968
9 19 7 -0.5469 4.9128
9 19 8 -2.0456 -1.6062
9 19 9 -0.8091 -0.4126
9 19 10 -4.0873 -3.3095
9 19 11 -0.1562 -8.7971
9 19 12 -5.3583 -1.6099
9 19 13 -1.4792 3.9312
9 19 14 -2.7175 -3.2244
9 19 15 -1.9894 -0.5008
9 19 16 0.5725 -4.1222
9 19 17 0.2892 -2.8651
9 19 18 -0.4179 -0.4597
9 19 19 3.7743 -1.5935
9 19 20 1.2209 0.4551
9 21 0 1.5117 5.1279
9 21 1 1.7823 -0.2640
9 21 2 1.6691 2.0770
9 21 3 1.1142 -0.0130
9 21 4 1.2732 2.1160
9 21 5 0.6889 2.0720
9 21 6 -0.3521 1.4005
9 21 7 1.5002 1.4061
9 21 8 0.2271 1.2581
9 21 9 0.3601 1.4313
9 21 10 -2.4640 -0.2632
9 21 11 -1.9477 1.2858
9 21 12 0.0825 3.1557
9 21 13 -3.6561 5.1586
9 21 14 2.1046 2.2849
9 21 15 3.4035 0.9555
9 21 16 -0.3932 -1.1063
9 21 17 0.2604 2.2575
9 21 18 -1.6332 -1.1322
9 23 0 -1.4028 1.5767
9 23 1 0.5903 0.6445
9 23 2 -1.8935 -0.3001
9 23 3 2.9403 -2.9401
9 23 4 -3.6355 -0.4070
9 23 5 -0.7564 1.8220
9 23 6 -2.1438 -0.6993
9 23 7 -0.5144 3.0819
9 23 8 0.2537 -1.3606
9 23 9 -0.4438 0.4920
9 23 10 -2.9890 0.4362
9 23 11 1.2319 1.3989
9 23 12 -1.8095 -2.9661
9 23 13 -2.5744 0.6211
9 23 14 0.5433 -3.3055
9 23 15 -0.8679 -3.7342
9 25 0 -1.6837 0.2809
9 25 1 -0.6995 2.2979
9 25 2 -0.1305 -4.9784
9 25 3 -0.5643 2.6137
9 25 4 2.3756 -1.6528
9 25 5 -2.6018 -1.0613
9 25 6 3.5473 1.4702
9 25 7 -1.9625 -1.3700
9 25 8 2.1100 -1.3008
9 25 9 -2.8149 -3.8656
9 25 10 -0.4792 -0.3647
9 25 11 -0.9579 -4.2306
9 27 0 -0.3770 0.2853
9 27 1 -1.5876 -1.1955
9 27 2 -0.0697 -1.1659
9 27 3 -0.8482 -2.5325
9 27 4 -1.3170 2.4382
9 27 5 1.0171 -2.3973
9 27 6 0.3336 0.0865
10 0 0 4.1450 2.5152
10 0 2 5.6707 -5.8326
10 0 4 -4.8772 3.2055
10 0 6 8.5097 -17.0542
10 0 8 -12.1478 -4.8143
10 0 10 7.3713 -6.7331
10 0 12 -3.3953 2.3915
10 0 14 0.3745 6.2071
10 0 16 10.2092 0.2051
10 0 18 2.5248 0.0978
10 0 20 0.0235 -1.8940
10 0 22 -0.9004 -7.0874
10 0 24 -0.0366 -2.4999
10 0 26 1.3295 -2.3773
10 2 0 13.8558 -6.1614
10 2 1 2.3723 1.0821
10 2 2 0.1470 -4.2442
10 2 3 0.9159 -0.6729
10 2 4 -10.8354 11.3428
10 2 5 -2.2992 3.0580
10 2 6 12.3209 2.5067
10 2 7 -5.9902 2.3269
10 2 8 1.9058 2.5599
10 2 9 -1.8598 -2.4949
10 2 10 8.8113 0.6196
10 2 11 -6.7490 10.1249
10 2 12 -4.0948 -1.0457
10 2 13 -5.1625 5.6776
10 2 14 0.8277 2.2235
10 2 15 2.1223 -0.0190
10 2 16 0.3719 -3.1025
10 2 17 -4.1498 -0.4327
10 2 18 -6.0399 1.3073
10 2 19 -1.4951 -2.0534
10 2 20 0.1285 1.6986
10 2 21 -2.6053 -2.9035
10 2 22 2.4985 1.5194
10 2 23 -0.4027 -4.3591
10 2 24 0.0329 3.1501
10 2 25 0.1193 -1.9258
10 2 26 -2.0266 1.3995
10 4 0 -2.0777 3.5282
10 4 1 4.0043 -2.5998
10 4 2 2.6324 6.3888
10 4 3 -7.9740 -2.0393
10 4 4 -0.5717 -2.4856
10 4 5 7.0466 -1.7146
10 4 6 -1.5694 4.7821
10 4 7 -0.7808 -3.0320
10 4 8 -8.6446 -3.6922
10 4 9 -3.7748 -6.5951
10 4 10 0.8734 -2.9743
10 4 11 5.2224 -0.6195
10 4 12 -0.8998 -3.2153
10 4 13 3.5643 -10.5791
10 4 14 2.6762 8.4673
10 4 15 3.6789 0.4743
10 4 16 -0.9788 -0.3015
10 4 17 2.8388 2.9035
10 4 18 -1.2010 2.0820
10 4 19 0.2878 1.3267
10 4 20 -1.8046 -0.6084
10 4 21 -0.9320 0.1996
10 4 22 -1.4614 2.2886
10 4 23 1.0161 1.8925
10 4 24 1.1320 0.3008
10 4 25 1.5487 4.4427
10 4 26 1.9752 0.5993
10 6 0 -2.9174 -2.4605
10 6 1 -2.7736 0.7117
10 6 2 5.0159 -7.3868
10 6 3 2.4296 1.6698
10 6 4 0.8662 -4.5904
10 6 5 6.6569 1.5210
10 6 6 -3.1820 6.1416
10 6 7 -7.3579 -2.1254
10 6 8 5.7504 5.4105
10 6 9 -3.0301 -0.7733
10 6 10 -2.9888 12.7235
10 6 11 1.4139 3.1941
10 6 12 -7.7517 3.4773
10 6 13 5.3423 -4.7232
10 6 14 1.9087 -2.5289
10 6 15 1.2573 1.6459
10 6 16 -0.7895 -3.9484
10 6 17 -0.5164 0.0961
10 6 18 -1.9944 -0.9649
10 6 19 2.9482 2.8459
10 6 20 1.4838 -2.4239
10 6 21 4.0698 3.6712
10 6 22 1.3563 -1.8653
10 6 23 -2.7222 -1.8075
10 6 24 -2.4900 -2.7353
10 6 25 -2.4050 -3.3581
10 8 0 -3.6906 5.8832
10 8 1 -2.2404 2.2071
10 8 2 -7.0987 6.2273
10 8 3 10.7536 -6.9248
10 8 4 -3.0912 0.5851
10 8 5 0.3536 -6.6935
10 8 6 -5.4578 -4.5837
10 8 7 -0.3485 -2.7851
10 8 8 2.8217 2.9232
10 8 9 10.6269 -0.6030
10 8 10 -1.1541 -1.0087
10 8 11 4.6901 -2.6761
10 8 12 4.0893 -8.0122
10 8 13 3.1417 -1.4054
10 8 14 -1.8040 -9.8102
10 8 15 -0.1416 -2.3197
10 8 16 0.1636 3.8390
10 8 17 0.1979 1.2597
10 8 18 0.8542 -2.0750
10 8 19 -4.5087 -2.7742
10 8 20 3.1313 -1.3427
10 8 21 -2.9884 -3.4046
10 8 22 3.2119 -0.5376
10 8 23 0.0399 -0.2627
10 8 24 0.9586 0.4841
10 8 25 0.9929 1.6554
10 10 0 7.3265 -3.3761
10 10 1 3.7312 9.1388
10 10 2 6.8533 -2.2954
10 10 3 5.4096 3.0211
10 10 4 1.2759 5.3391
10 10 5 -0.0189 4.9743
10 10 6 -3.4493 2.3780
10 10 7 2.4206 6.2026
10 10 8 -1.6975 -0.8025
10 10 9 -4.9169 12.6058
10 10 10 -10.1749 -8.8100
10 10 11 -1.6426 4.5679
10 10 12 -1.3822 -0.1223
10 10 13 -4.5814 4.9945
10 10 14 -3.7501 -0.9234
10 10 15 -5.2796 2.7141
10 10 16 4.8867 1.7744
10 10 17 -1.1510 0.8044
10 10 18 -0.1995 -0.1264
10 10 19 -1.5591 -0.4451
10 10 20 -2.5973 6.1443
10 10 21 2.6729 3.0017
10 10 22 -4.2311 2.3131
10 10 23 0.5016 1.4864
10 10 24 0.7303 1.6991
10 12 0 -3.1152 -4.3967
10 12 1 -5.5675 -7.0292
10 12 2 -3.1896 -7.1623
10 12 3 -7.2180 -5.6178
10 12 4 0.0283 -4.7684
10 12 5 -7.7817 -5.5586
10 12 6 4.4513 -8.0227
10 12 7 4.8766 -6.1024
10 12 8 7.3757 -4.1057
10 12 9 -4.3227 -0.7105
10 12 10 8.5845 -4.1208
10 12 11 -0.5067 -4.4310
10 12 12 6.3224 1.1064
10 12 13 -0.7498 -4.1758
10 12 14 2.0194 1.8888
10 12 15 3.1939 -0.1552
10 12 16 5.2642 -0.0203
10 12 17 2.5820 -2.7110
10 12 18 -0.1123 0.6012
10 12 19 0.2137 -1.9822
10 12 20 4.1168 -0.7949
10 12 21 1.3801 0.1115
10 12 22 -4.0054 0.3024
10 12 23 -1.6849 -0.0628
10 14 0 -0.4571 0.0718
10 14 1 7.7372 -5.2882
10 14 2 -2.0266 5.0015
10 14 3 9.8396 1.8895
10 14 4 -5.6780 6.9472
10 14 5 -0.5627 2.7647
10 14 6 -0.3512 2.2209
10 14 7 3.2246 3.6958
10 14 8 -2.3778 1.9621
10 14 9 -0.6621 -3.7047
10 14 10 -3.1661 2.2737
10 14 11 2.2315 1.2293
10 14 12 -3.4822 3.8039
10 14 13 -1.9735 1.2975
10 14 14 -3.3929 2.3826
10 14 15 -4.1551 -0.3026
10 14 16 -0.9025 -3.9397
10 14 17 0.5099 0.1092
10 14 18 -4.8187 -1.0248
10 14 19 0.1047 -0.5451
10 14 20 0.1652 -0.7369
10 14 21 0.0253 -0.2676
10 14 22 0.0708 1.9655
10 16 0 -2.8462 -2.5803
10 16 1 -3.7429 5.9776
10 16 2 2.2943 1.6795
10 16 3 -2.3093 6.8414
10 16 4 -2.6409 -7.3317
10 16 5 -3.7237 0.7660
10 16 6 1.9665 -0.1048
10 16 7 -0.7983 0.1110
10 16 8 -2.2889 3.5747
10 16 9 -2.6049 -0.6672
10 16 10 -4.4166 -1.6473
10 16 11 -0.6435 -1.8378
10 16 12 -1.9620 -0.8617
10 16 13 1.1179 -4.6822
10 16 14 -4.4517 2.0738
10 16 15 0.5464 -2.8282
10 16 16 -0.6302 -0.0763
10 16 17 1.0170 1.9646
10 16 18 0.7116 -3.3502
10 16 19 1.4438 1.7042
10 16 20 1.2243 -3.6401
10 18 0 -0.6228 -2.5148
10 18 1 0.6992 1.9677
10 18 2 5.6485 2.3737
10 18 3 -0.8258 -0.4877
10 18 4 -2.6821 2.9669
10 18 5 1.6517 -0.2455
10 18 6 -0.9639 3.1942
10 18 7 -1.4192 1.6479
10 18 8 -0.3813 -1.4369
10 18 9 -1.6354 4.2862
10 18 10 -1.5482 -3.9223
10 18 11 -0.9595 7.9486
10 18 12 -2.7564 -1.0751
10 18 13 -5.0070 8.3626
10 18 14 2.5299 -0.5692
10 18 15 -2.3541 -0.1342
10 18 16 4.4071 0.4808
10 18 17 -2.0838 -0.5313
10 18 18 0.2141 0.3291
10 18 19 -1.6680 0.9947
10 20 0 -3.0579 -2.2468
10 20 1 -1.5926 0.8303
10 20 2 3.3701 -3.0175
10 20 3 -0.7065 -2.2123
10 20 4 -2.5359 -1.1240
10 20 5 4.8533 0.0956
10 20 6 2.9831 -0.9046
10 20 7 3.1312 0.2173
10 20 8 3.8554 -1.0749
10 20 9 0.0229 1.1342
10 20 10 5.5050 0.9065
10 20 11 1.9855 -1.8158
10 20 12 4.4000 3.8152
10 20 13 2.1916 -2.4461
10 20 14 0.6018 1.1254
10 20 15 1.7303 1.5417
10 20 16 -0.2771 1.2852
10 22 0 -2.6933 3.8511
10 22 1 -0.6881 0.5898
10 22 2 1.2123 0.8068
10 22 3 -0.6329 -0.0320
10 22 4 -1.1257 -1.9084
10 22 5 -0.0468 0.4681
10 22 6 1.9422 -0.1300
10 22 7 -1.2188 -0.7864
10 22 8 0.9007 1.3014
10 22 9 -0.7662 -0.2454
10 22 10 -3.2400 -0.6265
10 22 11 0.7892 -0.8111
10 22 12 0.2719 -0.9120
10 22 13 -1.9841 -1.9466
10 22 14 -0.2038 1.1600
10 24 0 0.8987 -0.8848
10 24 1 -1.4312 1.2696
10 24 2 3.3814 1.4371
10 24 3 -0.8227 1.8975
10 24 4 0.6108 -1.6280
10 24 5 -0.0985 0.3284
10 24 6 0.4147 -3.1359
10 24 7 -1.4620 -0.4096
10 24 8 3.8799 1.6536
10 24 9 -1.4789 -1.1153
10 24 10 1.9425 2.8145
10 26 0 -1.4616 0.1411
10 26 1 0.6152 -1.2355
10 26 2 -0.6140 1.4116
10 26 3 0.1607 -1.1236
10 26 4 -1.6930 0.9361
11 1 0 -0.7873 4.1704
11 1 1 -4.0873 7.7541
11 1 2 3.0238 -5.1015
11 1 3 0.8614 -6.5722
11 1 4 -2.5142 -5.7541
11 1 5 -1.2455 -6.1531
11 1 6 6.1482 6.0661
11 1 7 -1.3406 -2.8014
11 1 8 -3.4253 -3.3453
11 1 9 3.0134 3.3224
11 1 10 2.9199 4.4596
11 1 11 0.2482 1.6856
11 1 12 -2.9798 -0.6648
11 1 13 3.0727 2.7064
11 1 14 1.0948 0.0389
11 1 15 4.5085 2.4986
11 1 16 0.4045 1.0416
11 1 17 3.2678 3.0779
11 1 18 1.6349 0.4437
11 1 19 0.2650 -2.9603
11 1 20 0.5110 -0.7134
11 1 21 -1.9983 -1.6639
11 1 22 1.9924 -0.1295
11 1 23 1.1295 -0.5391
11 1 24 0.6206 -0.0857
11 3 0 0.8279 -2.8430
11 3 1 0.2078 2.0035
11 3 2 2.1001 -2.3033
11 3 3 0.6938 -5.7231
11 3 4 4.1636 2.5483
11 3 5 -2.7286 5.7509
11 3 6 -0.0446 1.2999
11 3 7 2.4307 -0.8507
11 3 8 -0.2599 -9.0217
11 3 9 8.9617 -0.3948
11 3 10 6.5438 5.6948
11 3 11 0.9938 3.1282
11 3 12 -0.0917 -5.4495
11 3 13 3.7160 3.0893
11 3 14 -1.7841 -2.6752
11 3 15 -3.1399 -5.4388
11 3 16 2.4045 -1.4229
11 3 17 -4.1100 -1.9492
11 3 18 -0.0453 0.6361
11 3 19 1.7169 -2.8014
11 3 20 -1.9357 -0.9211
11 3 21 -2.4967 1.2136
11 3 22 -1.3063 -0.8686
11 3 23 -2.6327 -2.5939
11 3 24 -0.5891 -2.4792
11 5 0 -0.3743 7.6486
11 5 1 -1.8250 5.0342
11 5 2 -6.3010 5.9843
11 5 3 4.5700 2.1437
11 5 4 -1.7338 -9.0875
11 5 5 -4.7681 -1.2599
11 5 6 -4.0021 0.9361
11 5 7 -3.5802 -4.8047
11 5 8 0.1902 5.6994
11 5 9 -1.9095 -1.6220
11 5 10 -2.1485 -0.1690
11 5 11 -6.9389 -4.6490
11 5 12 2.5891 -2.2044
11 5 13 0.5253 -7.7005
11 5 14 -1.1182 6.4940
11 5 15 -0.5418 1.2459
11 5 16 -4.5239 2.2043
11 5 17 -1.6094 8.6341
11 5 18 -4.2368 -1.6766
11 5 19 2.0483 0.4089
11 5 20 0.9347 -1.6380
11 5 21 0.3770 1.6289
11 5 22 1.0870 4.1141
11 5 23 1.1030 0.4902
11 5 24 -0.7103 3.4815
11 7 0 3.3841 -1.2938
11 7 1 1.9754 -0.8336
11 7 2 3.0635 -4.4156
11 7 3 1.4294 -4.5223
11 7 4 3.0872 -1.4280
11 7 5 1.1071 -3.9444
11 7 6 -3.1115 -0.2339
11 7 7 2.1980 3.2231
11 7 8 3.6856 1.4813
11 7 9 -5.5027 3.8785
11 7 10 -4.1651 -6.4244
11 7 11 -3.9618 3.8342
11 7 12 -4.1937 1.4385
11 7 13 -2.8181 1.9993
11 7 14 2.6950 -1.6809
11 7 15 -0.2700 -0.9991
11 7 16 5.5416 0.2046
11 7 17 0.5418 -0.9834
11 7 18 0.9908 -0.1004
11 7 19 -0.0323 -3.9104
11 7 20 -1.1966 2.5178
11 7 21 -0.7810 0.5068
11 7 22 1.2078 -1.1280
11 7 23 0.3072 0.2673
11 9 0 5.2802 -1.0072
11 9 1 -9.9281 1.7719
11 9 2 -6.9521 -3.9467
11 9 3 -5.0350 4.0823
11 9 4 -7.5134 0.6867
11 9 5 -3.1769 -0.3740
11 9 6 -0.9207 -4.1113
11 9 7 3.8019 -6.8284
11 9 8 1.7263 4.8523
11 9 9 6.4800 -3.5944
11 9 10 3.0199 1.3739
11 9 11 7.0480 0.3251
11 9 12 0.1865 5.7838
11 9 13 1.0920 1.8323
11 9 14 -1.4277 0.9855
11 9 15 0.8610 -1.7561
11 9 16 -1.3333 2.6389
11 9 17 -0.1083 1.5685
11 9 18 -0.8785 -5.3451
11 9 19 1.8030 -2.0625
11 9 20 -0.9229 1.4739
11 9 21 -0.8927 1.7144
11 9 22 -3.0312 -0.6641
11 11 0 14.1904 -2.1757
11 11 1 4.5014 0.8249
11 11 2 6.8287 4.8764
11 11 3 -1.9456 6.6289
11 11 4 1.9494 8.2820
11 11 5 -0.9475 5.9483
11 11 6 5.3667 2.6517
11 11 7 -5.8842 6.3016
11 11 8 3.7299 -1.3610
11 11 9 -8.3586 -2.6022
11 11 10 0.3847 0.2524
11 11 11 -1.9719 -1.1766
11 11 12 -1.5691 -0.4263
11 11 13 1.5027 5.4763
11 11 14 1.1211 -5.2212
11 11 15 0.8667 -2.4485
11 11 16 1.8396 3.7463
11 11 17 -0.0503 1.4234
11 11 18 0.3066 -0.5541
11 11 19 1.1305 -0.4536
11 11 20 1.0125 1.8242
11 11 21 0.6458 1.5445
11 13 0 -2.2994 1.1728
11 13 1 -2.1107 -4.0104
11 13 2 -7.9208 0.7609
11 13 3 2.2815 -4.8191
11 13 4 -4.6324 -3.7950
11 13 5 4.2967 -10.3588
11 13 6 -0.3032 4.2084
11 13 7 4.4033 -1.3129
11 13 8 -2.1211 -1.3431
11 13 9 3.6838 -0.4826
11 13 10 -3.1261 0.9639
11 13 11 1.4911 0.9114
11 13 12 2.2400 2.9833
11 13 13 0.6484 -2.7304
11 13 14 -2.4397 -0.4534
11 13 15 -0.5722 -0.8909
11 13 16 -2.2770 2.4879
11 13 17 -0.8059 0.1822
11 13 18 3.5059 -3.3535
11 13 19 -1.5669 -0.5173
11 13 20 2.8669 -1.6804
11 15 0 2.7400 4.8070
11 15 1 1.8158 2.2222
11 15 2 -2.0504 4.6286
11 15 3 -1.1485 2.0831
11 15 4 1.8702 -2.3913
11 15 5 -2.0280 -0.6280
11 15 6 -1.4583 -1.8421
11 15 7 -0.4311 0.3242
11 15 8 -0.4341 -6.4240
11 15 9 1.6415 -3.9059
11 15 10 1.7572 -1.7782
11 15 11 4.7313 -0.2965
11 15 12 0.5001 -1.7254
11 15 13 2.4174 0.4956
11 15 14 -0.0863 -1.8664
11 15 15 1.5668 2.0307
11 15 16 -1.6882 3.6299
11 15 17 1.1062 -1.2928
11 15 18 -2.6899 2.3896
11 15 19 -2.2908 0.4510
11 17 0 0.5301 -5.2033
11 17 1 3.9852 3.5682
11 17 2 -0.9727 0.2665
11 17 3 0.3716 2.8535
11 17 4 2.9510 0.9872
11 17 5 2.9575 1.4473
11 17 6 2.1928 3.5299
11 17 7 0.0065 0.6047
11 17 8 -2.2001 1.4816
11 17 9 -4.8444 3.6843
11 17 10 0.3549 0.2989
11 17 11 -4.1089 1.2215
11 17 12 -0.0389 -1.5441
11 17 13 -2.1019 -0.7378
11 17 14 1.7965 -0.4109
11 17 15 -1.4164 1.4402
11 17 16 1.0306 -1.5025
11 17 17 0.2728 1.6849
11 19 0 3.6160 1.2534
11 19 1 -3.7210 -3.6037
11 19 2 1.4473 3.8474
11 19 3 -1.5147 -2.3621
11 19 4 -1.4045 0.1427
11 19 5 -2.1925 1.1607
11 19 6 -0.3715 1.1343
11 19 7 -2.9010 -3.9183
11 19 8 -2.7248 1.3302
11 19 9 0.3802 -1.3084
11 19 10 0.2185 1.6118
11 19 11 3.8941 0.0810
11 19 12 -2.1388 0.2663
11 19 13 2.2108 -0.2746
11 19 14 -1.1827 0.6178
11 19 15 0.0950 -0.8452
11 21 0 -4.2419 -2.3127
11 21 1 0.8005 4.4792
11 21 2 -1.2390 -0.5336
11 21 3 3.1390 0.8052
11 21 4 -0.7175 -0.4210
11 21 5 2.8338 -2.4227
11 21 6 -0.8934 1.5652
11 21 7 2.0532 1.0824
11 21 8 -1.1501 -0.0675
11 21 9 1.5290 2.9777
11 21 10 1.0760 -3.1875
11 21 11 -0.2384 -2.0768
11 21 12 0.9195 -1.2789
11 23 0 1.1760 1.1488
11 23 1 -2.2026 0.2277
11 23 2 2.3762 0.6285
11 23 3 1.3890 0.4355
11 23 4 1.0809 -4.3609
11 23 5 0.9511 0.2704
11 23 6 1.7412 -2.4654
11 23 7 -2.4286 1.7512
11 23 8 -0.1949 0.3239
12 0 0 -4.3119 5.5700
12 0 2 1.5367 -4.3362
12 0 4 -4.2506 0.6417
12 0 6 -4.0753 2.1591
12 0 8 1.4623 -3.1152
12 0 10 -1.7968 -0.2225
12 0 12 -2.7246 -1.1114
12 0 14 7.6982 3.3548
12 0 16 -0.8503 3.8169
12 0 18 2.5940 1.9804
12 0 20 -0.1876 0.5773
12 0 22 -2.6879 2.0049
12 2 0 -2.3166 7.2815
12 2 1 0.2170 3.8337
12 2 2 1.4522 2.0164
12 2 3 4.1142 -1.0185
12 2 4 -3.6454 -4.5436
12 2 5 4.6019 -3.3437
12 2 6 -0.5764 -3.4907
12 2 7 -0.9738 0.6316
12 2 8 1.5943 -3.8523
12 2 9 -4.8675 3.9933
12 2 10 1.4661 -0.0535
12 2 11 -0.9405 -7.5404
12 2 12 0.3871 -1.1273
12 2 13 2.9908 -3.3003
12 2 14 -0.5800 -0.1484
12 2 15 3.7106 -1.8948
12 2 16 -1.8146 -1.4453
12 2 17 -0.2822 -0.4513
12 2 18 1.4696 0.4881
12 2 19 -0.3769 -1.4658
12 2 20 -1.0976 -2.3887
12 2 21 -1.9099 0.3314
12 2 22 0.4342 0.6439
12 4 0 1.9057 1.2098
12 4 1 -2.5138 3.0505
12 4 2 0.2969 -5.1828
12 4 3 -1.7695 6.9406
12 4 4 -1.2367 0.7144
12 4 5 -2.9756 4.7587
12 4 6 -3.1556 4.2093
12 4 7 -3.0461 1.2116
12 4 8 -0.1100 1.1731
12 4 9 -0.9465 0.8512
12 4 10 -2.0186 2.9822
12 4 11 -2.8564 1.5918
12 4 12 -0.1500 -0.9962
12 4 13 0.4550 4.8266
12 4 14 -0.3165 0.3106
12 4 15 3.0635 -0.3672
12 4 16 -0.7626 -0.7335
12 4 17 -0.6324 -0.1355
12 4 18 -0.4637 -0.3814
12 4 19 1.8677 1.5759
12 4 20 0.7028 -1.2478
12 4 21 1.5351 1.0583
12 6 0 0.3487 0.8222
12 6 1 1.9814 -0.6244
12 6 2 3.4374 4.6166
12 6 3 -6.7242 3.0909
12 6 4 3.2790 4.0291
12 6 5 1.0208 -3.2653
12 6 6 -1.5568 -4.0515
12 6 7 2.0489 0.8419
12 6 8 5.2927 1.7022
12 6 9 3.7794 0.4297
12 6 10 3.0622 -1.8895
12 6 11 1.3283 2.8189
12 6 12 -0.6496 -1.6515
12 6 13 1.3664 1.1235
12 6 14 0.8719 1.1557
12 6 15 0.5753 -0.9579
12 6 16 1.8027 2.0335
12 6 17 -2.9799 -2.9890
12 6 18 -2.0763 -0.4737
12 6 19 0.3035 0.3080
12 6 20 -1.1523 -0.9554
12 6 21 -2.9390 1.5251
12 8 0 6.4416 2.6975
12 8 1 3.9676 -6.0178
12 8 2 -1.6837 -6.9829
12 8 3 -2.2078 6.8180
12 8 4 5.3927 0.6663
12 8 5 -2.6776 0.6794
12 8 6 0.4683 0.6188
12 8 7 -5.0279 -4.8076
12 8 8 0.0654 4.4394
12 8 9 -2.5943 -3.8284
12 8 10 -1.1099 -0.6156
12 8 11 -2.7936 -2.4609
12 8 12 -2.8564 4.2276
12 8 13 -2.2725 -4.1837
12 8 14 -0.3728 -0.8618
12 8 15 0.4486 0.6549
12 8 16 -0.8882 -0.6292
12 8 17 -2.0293 2.8919
12 8 18 1.6620 -2.5343
12 8 19 0.8130 2.0680
12 8 20 0.3729 2.9420
12 10 0 -2.8162 2.2613
12 10 1 -5.0106 -0.1071
12 10 2 -5.7784 -0.6905
12 10 3 0.5164 -4.5214
12 10 4 1.1431 2.4458
12 10 5 5.6951 1.0892
12 10 6 -2.3068 3.2213
12 10 7 -0.6961 0.9129
12 10 8 -1.9573 0.3468
12 10 9 -2.3702 -2.4690
12 10 10 0.6364 -5.7885
12 10 11 2.8725 0.2973
12 10 12 3.0091 -4.4599
12 10 13 0.6831 -0.8391
12 10 14 1.7727 -1.7760
12 10 15 -1.1438 -0.1082
12 10 16 -2.7967 1.8251
12 10 17 2.0918 -1.3807
12 10 18 3.1210 0.0491
12 10 19 3.4303 -2.9861
12 12 0 2.8824 4.2211
12 12 1 2.8772 3.8789
12 12 2 5.8789 0.8059
12 12 3 4.5626 1.8554
12 12 4 2.5907 -1.5050
12 12 5 5.0042 -1.2287
12 12 6 -1.9777 1.8017
12 12 7 7.1822 0.8742
12 12 8 1.1678 1.6791
12 12 9 2.0763 1.7185
12 12 10 -1.6259 5.8071
12 12 11 -0.7620 2.5214
12 12 12 -4.7993 1.0023
12 12 13 1.9502 -0.6953
12 12 14 -0.0507 1.3511
12 12 15 -1.5392 3.2971
12 12 16 -0.4275 -2.4551
12 12 17 -0.6452 2.9906
12 12 18 -1.6187 -0.3575
12 14 0 -3.8652 0.6129
12 14 1 -2.9627 -0.2228
12 14 2 -4.6399 -4.3543
12 14 3 -0.4797 0.3963
12 14 4 -1.9503 -5.8326
12 14 5 -0.5146 -1.2678
12 14 6 -2.7251 -3.4267
12 14 7 -5.9696 2.4381
12 14 8 -2.5717 -2.0668
12 14 9 -0.8720 -0.9866
12 14 10 -0.7775 -0.5161
12 14 11 -1.0482 0.6449
12 14 12 0.4503 -3.9643
12 14 13 -1.3729 1.0170
12 14 14 0.4127 2.2545
12 14 15 -0.9603 -3.0203
12 14 16 0.6251 0.6011
12 14 17 1.2294 -1.7421
12 16 0 3.1100 2.8292
12 16 1 -0.2721 1.5143
12 16 2 2.2735 1.2675
12 16 3 -3.1429 1.3041
12 16 4 1.4265 5.8778
12 16 5 0.7270 -0.9507
12 16 6 1.5153 2.0651
12 16 7 -0.7337 0.4531
12 16 8 2.3091 0.7408
12 16 9 0.8786 1.4156
12 16 10 1.5509 2.6174
12 16 11 0.5932 -0.9060
12 16 12 1.2925 -0.3052
12 16 13 1.3874 3.0475
12 16 14 -0.3828 -0.8016
12 16 15 0.0578 1.7761
12 18 0 -2.5077 3.2401
12 18 1 1.2704 -2.7355
12 18 2 -0.2214 -0.8872
12 18 3 0.6811 -1.2684
12 18 4 2.0213 -1.7439
12 18 5 -0.0486 2.6738
12 18 6 0.9171 -0.9766
12 18 7 -0.1907 -0.6514
12 18 8 -0.1738 -0.9731
12 18 9 -0.4181 0.2513
12 18 10 0.4281 -2.9041
12 18 11 -1.7139 -0.6832
12 18 12 1.2358 -2.4306
12 18 13 -1.5109 -1.7203
12 20 0 0.1193 -4.4694
12 20 1 0.8332 1.8395
12 20 2 3.3291 -3.0561
12 20 3 2.0112 -2.9904
12 20 4 0.5101 -0.0593
12 20 5 2.6603 -0.9774
12 20 6 -1.6163 2.0798
12 20 7 0.3473 1.2926
12 20 8 1.5380 2.7355
12 20 9 -1.8329 -1.0223
12 22 0 -0.8307 3.5306
12 22 1 -1.5610 -2.3947
12 22 2 -2.4567 0.0789
12 22 3 -1.1874 -1.0037
12 22 4 -0.3912 -1.6587
13 1 0 -2.7428 5.5532
13 1 1 -1.1025 -3.2054
13 1 2 -1.7820 3.8112
13 1 3 -1.2232 2.4587
13 1 4 -3.3656 0.1392
13 1 5 -0.1830 0.8966
13 1 6 1.4770 -2.2947
13 1 7 2.6292 -6.2686
13 1 8 -2.2757 -0.3141
13 1 9 -0.1089 3.2036
13 1 10 4.7336 3.0659
13 1 11 -0.8773 1.9036
13 1 12 0.3363 -0.1132
13 1 13 -0.1138 1.6337
13 1 14 -0.9861 2.6692
13 1 15 -0.6631 3.1489
13 1 16 -1.1891 -3.4445
13 1 17 -2.8737 1.4023
13 1 18 -0.1135 -1.1295
13 1 19 0.9899 -1.6161
13 3 0 1.7141 -3.5417
13 3 1 4.3959 1.4036
13 3 2 2.0482 -0.0210
13 3 3 -0.5585 2.4194
13 3 4 -1.1906 -1.4614
13 3 5 -0.7709 -0.2826
13 3 6 -0.0024 -4.5934
13 3 7 -2.0922 -3.9960
13 3 8 -2.7892 -1.5517
13 3 9 2.0133 -1.5570
13 3 10 -2.5995 0.3385
13 3 11 3.1407 -3.9171
13 3 12 -1.4652 -6.8965
13 3 13 -2.5620 0.7866
13 3 14 2.7780 -2.4615
13 3 15 1.5275 0.3653
13 3 16 1.3393 -0.0753
13 3 17 -0.4033 2.8372
13 3 18 -1.0342 2.6430
13 3 19 -1.7785 0.4082
13 5 0 -0.4999 -2.0236
13 5 1 0.6819 -3.2415
13 5 2 1.3791 -0.0825
13 5 3 3.1942 3.3579
13 5 4 3.0559 4.6762
13 5 5 0.6081 3.1428
13 5 6 1.5769 7.1134
13 5 7 -3.1343 3.3905
13 5 8 -1.3186 4.4301
13 5 9 1.1511 1.9072
13 5 10 -1.9606 -2.0019
13 5 11 -2.8197 -1.3926
13 5 12 -1.3203 1.9209
13 5 13 -1.5053 -0.6920
13 5 14 -0.8917 1.8474
13 5 15 0.5267 -1.5725
13 5 16 0.8719 0.5169
13 5 17 -0.1854 -4.1318
13 5 18 2.7462 1.2464
13 7 0 -4.6096 -2.6908
13 7 1 -6.5068 -2.4778
13 7 2 4.2868 -6.1680
13 7 3 -2.0508 0.1620
13 7 4 2.0332 -3.0817
13 7 5 7.7438 0.6394
13 7 6 -4.4032 -3.5449
13 7 7 -1.7044 3.5446
13 7 8 0.8497 1.2737
13 7 9 -1.3813 2.2886
13 7 10 4.7434 -3.9881
13 7 11 -2.0888 2.3933
13 7 12 3.0240 1.4378
13 7 13 -1.7741 -0.4642
13 7 14 0.2618 1.7852
13 7 15 -2.8053 2.1759
13 7 16 -1.8803 3.1779
13 7 17 0.8732 -0.3329
13 7 18 0.8172 -1.4846
13 9 0 -2.8607 7.4751
13 9 1 1.9097 -1.3257
13 9 2 -1.2931 4.7435
13 9 3 -1.8644 -2.9157
13 9 4 -1.2376 1.3228
13 9 5 1.0614 -4.7237
13 9 6 3.4336 -3.0476
13 9 7 0.1490 -1.6078
13 9 8 6.0419 2.2203
13 9 9 1.4331 0.4104
13 9 10 0.7947 0.9255
13 9 11 0.0604 1.5249
13 9 12 -0.7946 1.1508
13 9 13 2.5814 -0.0855
13 9 14 -2.2295 1.2256
13 9 15 0.6306 -1.1968
13 9 16 -0.0000 1.7439
13 9 17 2.2475 -0.3689
13 11 0 -0.9983 -1.2234
13 11 1 -4.2858 9.2134
13 11 2 -0.5620 -4.8687
13 11 3 -0.9723 2.7045
13 11 4 0.2393 -7.0985
13 11 5 -0.1024 0.0452
13 11 6 -2.8988 0.7754
13 11 7 -3.4535 1.4007
13 11 8 -1.0816 0.5089
13 11 9 0.2946 -4.3938
13 11 10 -3.5428 0.5957
13 11 11 2.0829 -3.6622
13 11 12 0.1541 -0.4794
13 11 13 2.1356 0.0208
13 11 14 -0.8492 0.1539
13 11 15 0.3121 -1.5148
13 11 16 0.4318 -2.0300
13 13 0 0.1066 2.5119
13 13 1 1.4018 -6.0869
13 13 2 1.1466 6.1760
13 13 3 -1.2717 -0.3605
13 13 4 -0.6047 -1.0049
13 13 5 -0.2070 -1.7782
13 13 6 -3.8209 0.9475
13 13 7 2.1997 -0.1760
13 13 8 1.5151 -1.4144
13 13 9 0.2993 -0.9037
13 13 10 -0.2567 -4.2036
13 13 11 -0.7025 -0.4545
13 13 12 0.3844 -3.4169
13 13 13 0.4105 -0.2458
13 13 14 1.0321 -0.0066
13 15 0 -2.8286 -2.4232
13 15 1 -0.0025 1.7805
13 15 2 1.9826 -1.8875
13 15 3 0.1789 4.7860
13 15 4 0.7580 3.1774
13 15 5 -2.2059 4.4365
13 15 6 2.0062 2.6206
13 15 7 -4.2168 -0.4188
13 15 8 1.5840 4.0401
13 15 9 -2.9070 -0.3114
13 15 10 -1.3215 5.4484
13 15 11 -1.4767 2.8363
13 15 12 -2.7964 1.7390
13 17 0 1.5940 0.5539
13 17 1 -0.8026 -3.2555
13 17 2 6.2786 -4.9007
13 17 3 -1.6704 -4.7967
13 17 4 1.3272 -0.1797
13 17 5 2.5415 -1.6369
13 17 6 2.0085 1.5615
13 17 7 4.9833 -0.0238
13 17 8 -1.6736 -2.1960
13 17 9 3.0551 0.0222
13 17 10 2.4986 -1.7668
13 19 0 -4.8342 3.0637
13 19 1 0.0934 1.9681
13 19 2 -1.0680 2.6040
13 19 3 -0.6223 -0.1278
13 19 4 -6.2219 0.3216
13 19 5 -0.0164 1.3656
13 19 6 -2.2413 -1.4889
14 0 0 0.0578 -3.3425
14 0 2 -3.1339 -2.3737
14 0 4 -2.3512 2.2717
14 0 6 0.6216 2.2563
14 0 8 -5.1653 -2.0326
14 0 10 1.1297 -1.9787
14 0 12 2.1547 -4.8257
14 0 14 0.2761 -0.1514
14 0 16 0.0985 -0.9351
14 2 0 2.9941 2.0274
14 2 1 -0.6284 -4.6017
14 2 2 3.2445 1.8329
14 2 3 -0.4373 -0.3809
14 2 4 0.0534 0.2628
14 2 5 0.8503 2.5633
14 2 6 -0.0968 -0.6634
14 2 7 -2.2834 0.3977
14 2 8 0.4819 -1.9095
14 2 9 -2.3197 -2.6189
14 2 10 -0.1051 6.3198
14 2 11 1.9694 -1.8969
14 2 12 -4.5467 3.0818
14 2 13 1.8722 2.6912
14 2 14 -2.6652 2.1608
14 2 15 1.1305 0.4395
14 2 16 -0.1995 1.2366
14 4 0 0.7787 0.4808
14 4 1 1.8412 -3.6231
14 4 2 -1.4932 4.6900
14 4 3 -1.2608 0.1890
14 4 4 -1.3963 -0.0450
14 4 5 -2.0544 2.4498
14 4 6 -3.2997 3.7953
14 4 7 2.4300 2.5153
14 4 8 -1.6870 1.8067
14 4 9 4.4082 0.8320
14 4 10 0.4903 -0.5744
14 4 11 0.8786 1.0330
14 4 12 0.9107 -2.5446
14 4 13 2.5065 1.0522
14 4 14 0.2023 0.1456
14 4 15 0.0596 0.9513
14 6 0 -0.9537 -0.8489
14 6 1 1.9716 1.8409
14 6 2 -2.4813 -0.0693
14 6 3 1.3810 0.9237
14 6 4 6.9106 -0.6472
14 6 5 5.8756 0.8657
14 6 6 2.7985 -0.8056
14 6 7 1.1703 1.5600
14 6 8 -0.0329 -1.1354
14 6 9 1.3180 -1.9640
14 6 10 2.6342 -4.1497
14 6 11 -3.8080 -0.7215
14 6 12 2.8561 -2.3159
14 6 13 -2.1042 0.5289
14 6 14 0.8825 -2.3997
14 6 15 0.1230 1.1041
14 8 0 -2.3962 2.0123
14 8 1 -1.7537 -5.2308
14 8 2 -3.2144 -1.1735
14 8 3 -2.4489 -3.5455
14 8 4 1.7983 -4.6275
14 8 5 4.7540 -1.2655
14 8 6 -2.4025 -2.1505
14 8 7 -1.8521 0.8899
14 8 8 -2.5270 4.8810
14 8 9 -1.0540 3.6023
14 8 10 -3.0499 -0.4475
14 8 11 -0.8016 1.7165
14 8 12 -0.5665 1.7098
14 8 13 0.0548 -0.6137
14 8 14 1.3224 -1.6662
14 10 0 2.1165 -0.3884
14 10 1 2.7971 2.6846
14 10 2 0.3903 -0.5132
14 10 3 -1.5282 5.0844
14 10 4 1.5580 -0.7666
14 10 5 -3.8073 3.6765
14 10 6 -1.0934 -1.9367
14 10 7 -1.7143 -1.4547
14 10 8 3.8442 -4.1494
14 10 9 2.2339 -1.9278
14 10 10 3.5764 -4.1442
14 10 11 -0.9532 0.7471
14 10 12 1.2955 1.0001
14 10 13 0.2859 -1.9065
14 12 0 -0.0252 -2.9106
14 12 1 -1.0755 -3.3403
14 12 2 -2.3116 1.9235
14 12 3 1.0138 -2.5020
14 12 4 -1.0953 3.9314
14 12 5 1.9565 -4.1519
14 12 6 -1.2735 1.8677
14 12 7 -0.6909 0.1396
14 12 8 0.7272 4.1889
14 12 9 -1.4239 -1.2798
14 12 10 -2.8783 6.7470
14 12 11 -3.4368 1.5480
14 14 0 -0.3792 -1.0063
14 14 1 1.3301 -3.7834
14 14 2 0.0518 -0.6910
14 14 3 -0.8110 4.4269
14 14 4 2.4443 -1.1660
14 14 5 0.3942 4.5474
14 14 6 -0.2882 -0.9988
14 14 7 -2.2442 0.5453
14 14 8 0.0849 -3.6617
14 16 0 -0.5549 -2.3400
14 16 1 0.5296 0.0579
14 16 2 1.4240 -0.2390
14 16 3 -0.9419 -2.2807
14 16 4 0.9037 -1.2387
14 16 5 1.8737 -1.2163
15 1 0 0.5883 2.3410
15 1 1 -0.0609 -6.2026
15 1 2 2.1953 2.2965
15 1 3 0.1166 -7.6076
15 1 4 1.8845 4.1347
15 1 5 -0.7640 -2.3985
15 1 6 1.3299 2.8390
15 1 7 0.1153 1.5660
15 1 8 1.7890 -1.4094
15 1 9 -0.8640 1.5423
15 1 10 0.4676 -1.0257
15 1 11 -0.8253 -2.9060
15 1 12 1.5534 -1.4096
15 3 0 -0.1944 -1.1955
15 3 1 -2.4074 -2.9017
15 3 2 -2.4660 -8.9720
15 3 3 1.9266 -4.6030
15 3 4 -1.1932 -3.9659
15 3 5 4.9198 0.1345
15 3 6 -0.7927 0.7848
15 3 7 0.0117 -2.0292
15 3 8 1.3210 -1.6514
15 3 9 -0.9930 -1.7913
15 3 10 -0.7486 1.0047
15 3 11 -0.7003 -4.1542
15 5 0 0.3146 3.6105
15 5 1 2.3188 2.6870
15 5 2 -0.2008 -0.3930
15 5 3 -2.3071 4.8200
15 5 4 5.4418 1.1367
15 5 5 -1.4115 1.8785
15 5 6 0.5407 -2.1030
15 5 7 -2.2145 0.6169
15 5 8 -0.9747 2.1296
15 5 9 -0.5405 0.8742
15 5 10 -1.3428 2.3157
15 5 11 0.3770 -0.0710
15 7 0 1.4525 -0.4971
15 7 1 -0.0661 -5.1795
15 7 2 -2.1565 0.1144
15 7 3 -1.2409 -5.4236
15 7 4 -0.4994 5.1728
15 7 5 -0.8963 -2.0629
15 7 6 -2.4646 -3.4073
15 7 7 -0.9976 -2.1792
15 7 8 -1.3546 0.3957
15 7 9 3.1338 0.4656
15 7 10 1.9929 0.2786
15 9 0 0.0595 -0.5562
15 9 1 -0.6138 -0.3362
15 9 2 -0.2575 -2.8710
15 9 3 -4.1060 3.6985
15 9 4 0.2116 0.2807
15 9 5 2.9017 0.4884
15 9 6 -0.4887 -0.2921
15 9 7 3.1738 -1.9444
15 9 8 -1.7280 2.5817
15 11 0 -0.5350 0.4246
15 11 1 1.3130 -5.6178
15 11 2 0.6628 2.5031
15 11 3 2.6679 -2.2913
15 11 4 0.1155 2.2819
15 11 5 2.3029 1.8038
15 11 6 -2.6596 -2.9499
15 13 0 -0.2204 0.7419
15 13 1 0.6156 3.4871
15 13 2 -3.5705 -0.1743
16 0 0 1.9608 0.8420
16 0 2 5.9751 -3.1040
16 0 4 4.3631 -0.1383
16 2 0 -4.5290 0.0500
16 2 1 -2.2928 -0.3018
16 2 2 0.2391 -1.6283
16 2 3 -4.4638 -0.8670
16 2 4 -3.5409 -0.0622
16 2 5 -2.7693 0.9051
16 4 0 -2.9953 2.7979
16 4 1 3.1253 -1.0081
16 4 2 -2.1728 0.4552
16 4 3 0.9639 0.3713
16 4 4 -1.6133 -0.3671
16 6 0 1.3835 -3.3829
16 6 1 3.8966 -0.4485
16 6 2 4.2125 -0.3252
16 6 3 -0.2064 0.7131
0 0 0 0.0 0.0
;
_shelx_fab_checksum              7154
_olex2_submission_special_instructions 'No special instructions were received'
_oxdiff_exptl_absorpt_empirical_details 
;
Empirical correction (ABSPACK) includes:
- Absorption correction using spherical harmonics
- Frame scaling
- Detector area scaling
;
_oxdiff_exptl_absorpt_empirical_full_max 1.371
_oxdiff_exptl_absorpt_empirical_full_min 0.650
loop_
_twin_individual_id
_twin_individual_mass_fraction_refined
1 0.920(6)
2 0.080(6)

_chemical_properties_physical    Moisture-sensitive,Hygroscopic
_exptl_crystal_preparation       'Magnetic properties'
